# Supplementary material for: The effect of basic psychological needs in physical education on exercise behavior in young adulthood: the mediating role of self-efficacy and moderated role of gender
Source: Front Psychol. 2026 Feb 24;17:1757499. doi: 10.3389/fpsyg.2026.1757499 (PMC12971965; doi:10.3389/fpsyg.2026.1757499)
Supplement: Supplementary file 1 [file Table_1.xlsx]

## Sheet: Sheet1
Number	Gender	Age	Height	Weight	E1	E2	E3	E4	Exercise commitment	E5	E6	E7	E8	Exercise adherence	Total-exercise	N1	N2	N3	N4	N5	N6	N7	N8	N9	N10	N11	N12	Competence	Autonomy	Relatedness	Total-need	S1	S2	S3	S4	S5	S6	S7	S8	S9	S10	Total-efficacy
3	Male	19	165	66	4	4	4	4	16	4	4	4	4	16	32	5	6	5	6	6	6	5	6	6	5	6	6	21	23	24	68	3	2	2	2	2	3	3	2	3	3	25
4	Male	21	174	70	2	2	2	3	9	3	1	3	3	10	19	4	3	2	1	1	1	2	2	3	2	2	6	9	12	8	29	2	2	1	2	2	4	3	3	3	3	25
5	Male	20	173	60	4	3	3	4	14	3	2	2	3	10	24	6	7	5	4	5	5	4	4	5	4	5	5	18	20	21	59	3	3	2	2	4	4	2	2	2	3	27
8	Female	19	162	51	1	3	3	3	10	3	5	3	3	14	24	4	4	4	4	4	4	4	4	4	4	4	4	16	16	16	48	3	3	3	3	3	3	3	3	3	3	30
9	Male	19	181	80	3	3	3	3	12	2	2	2	2	8	20	4	5	3	4	5	4	4	3	4	4	5	5	16	16	18	50	2	2	2	2	2	2	2	2	2	2	20
10	Female	19	170	57	4	4	4	4	16	4	3	3	3	13	29	7	7	7	7	7	7	7	7	7	7	7	7	28	28	28	84	4	4	4	4	4	4	4	4	4	4	40
11	Male	20	181	54	3	1	2	2	8	2	2	1	2	7	15	3	4	6	2	2	4	5	3	4	5	5	5	15	19	14	48	3	3	3	3	3	3	3	4	3	2	30
12	Female	20	166	63	3	3	2	3	11	3	2	2	2	9	20	3	5	5	3	3	4	3	4	4	4	4	4	13	17	16	46	2	2	2	2	2	2	2	2	2	2	20
13	Female	20	175	62	3	3	3	3	12	3	2	2	2	9	21	4	6	6	4	6	6	4	6	6	4	6	6	16	24	24	64	2	2	2	2	2	2	2	2	2	2	20
14	Female	19	166	66	3	3	3	3	12	2	2	2	2	8	20	4	4	4	4	4	6	4	4	4	4	4	4	16	18	16	50	2	2	2	1	1	2	1	1	2	1	15
15	Female	20	165	70	4	2	3	4	13	3	1	3	3	10	23	7	7	7	7	7	7	7	7	7	7	7	7	28	28	28	84	4	4	3	4	4	4	4	3	4	4	38
16	Female	20	158	48	4	3	2	3	12	3	2	3	4	12	24	6	6	6	6	6	7	6	6	7	6	6	6	24	26	24	74	3	3	3	3	3	3	3	3	3	3	30
17	Female	19	160	43	2	2	2	2	8	2	2	2	2	8	16	3	2	2	2	2	4	2	3	3	2	3	1	9	10	10	29	2	2	1	2	1	2	1	3	3	1	18
18	Male	20	183	75	3	3	3	3	12	3	2	3	3	11	23	6	6	4	5	5	7	4	4	5	4	4	6	19	22	19	60	3	2	3	2	2	3	3	2	2	2	24
20	Male	18	167	65	1	3	4	2	10	2	2	4	3	11	21	3	4	7	4	6	7	4	6	2	6	6	4	17	20	22	59	4	4	4	4	4	4	4	4	4	4	40
21	Female	19	173.2	68	3	2	4	4	13	3	2	3	4	12	25	1	3	2	1	2	4	5	2	5	5	1	7	12	18	8	38	2	2	1	2	3	2	3	3	3	3	24
22	Male	18	181	90	4	3	4	3	14	3	2	2	4	11	25	5	5	4	5	5	6	5	4	6	4	5	7	19	23	19	61	3	2	2	1	1	2	2	2	2	2	19
24	Female	20	155	50	2	3	2	3	10	3	4	4	3	14	24	6	6	4	5	5	5	5	3	5	5	5	6	21	20	19	60	3	3	1	2	2	2	2	2	2	2	21
25	Male	19	172	100	1	1	1	1	4	1	1	1	1	4	8	2	5	4	2	4	5	1	4	3	4	5	6	9	18	18	45	2	1	1	2	2	2	1	1	2	2	16
26	Male	18	180	70	4	4	4	4	16	4	4	4	4	16	32	5	7	6	6	7	7	7	7	7	7	7	7	25	27	28	80	4	2	3	3	3	3	3	3	3	3	30
27	Female	20	163	62	4	5	5	5	19	5	4	4	5	18	37	7	7	7	7	7	7	7	7	7	7	7	7	28	28	28	84	4	3	4	4	4	4	4	4	4	4	39
29	Female	20	162	50	1	5	5	5	16	5	5	5	5	20	36	7	7	6	7	7	7	7	7	7	7	7	7	28	27	28	83	3	2	2	3	3	3	3	3	3	3	28
30	Female	20	164	110	4	4	4	4	16	4	4	4	3	15	31	5	6	6	6	3	6	6	3	3	6	6	7	23	22	18	63	3	3	2	2	2	3	2	2	3	2	24
31	Female	20	160	115	1	1	1	1	4	1	1	1	1	4	8	4	6	6	4	5	7	5	6	6	4	6	5	17	24	23	64	3	3	1	3	3	3	3	3	3	3	28
32	Female	20	163	55	3	3	3	3	12	4	2	4	3	13	25	2	2	2	2	2	2	2	2	2	2	2	2	8	8	8	24	3	3	3	3	3	3	3	3	3	3	30
33	Male	19	173	62	4	4	4	4	16	4	4	4	3	15	31	6	6	6	6	6	6	6	7	6	6	7	6	24	24	26	74	4	3	3	3	3	3	3	3	3	3	31
34	Female	20	167	53	3	4	4	4	15	4	2	4	3	13	28	3	4	4	3	3	5	3	3	4	3	3	5	12	18	13	43	2	2	2	2	2	2	2	2	2	2	20
35	Female	20	170	60	3	3	3	3	12	2	2	2	2	8	20	4	6	4	5	4	5	5	5	4	5	6	4	19	17	21	57	3	2	2	1	1	2	2	1	2	1	17
36	Female	21	156	50	3	3	3	3	12	3	3	3	3	12	24	3	5	3	5	5	3	3	3	4	3	5	2	14	12	18	44	3	3	3	3	3	3	3	3	3	3	30
37	Male	20	182	87	3	3	4	4	14	4	4	5	5	18	32	6	6	4	5	5	7	5	6	5	5	6	7	21	23	23	67	3	3	2	2	2	3	3	2	2	3	25
38	Female	20	169	60	3	5	5	4	17	3	2	3	3	11	28	6	6	5	3	6	6	4	5	5	4	5	6	17	22	22	61	3	2	2	2	2	2	2	3	3	2	23
39	Male	20	172	68	3	3	3	3	12	3	3	3	3	12	24	5	6	6	4	6	6	4	6	6	5	6	6	18	24	24	66	3	3	2	2	2	2	2	2	3	2	23
40	Female	21	155	50	3	4	4	4	15	2	2	2	2	8	23	5	4	5	3	4	6	2	3	5	3	4	4	13	20	15	48	3	3	2	2	2	3	3	2	2	2	24
41	Female	20	170	75	4	4	4	3	15	4	3	4	4	15	30	4	5	6	4	5	7	7	6	6	6	7	7	21	26	23	70	4	3	3	2	2	4	3	4	4	3	32
42	Female	19	163	55	4	3	4	4	15	4	3	4	4	15	30	6	6	6	5	6	6	5	6	6	6	6	5	22	23	24	69	3	3	2	3	3	3	3	2	3	3	28
43	Male	18	168	68	1	1	2	3	7	3	2	2	2	9	16	6	5	6	5	5	7	5	3	5	5	2	6	21	24	15	60	2	2	2	2	2	2	2	2	2	2	20
44	Male	18	176	62.5	5	5	1	4	15	4	3	4	4	15	30	5	6	6	6	5	5	5	5	5	5	7	7	21	23	23	67	2	3	2	3	2	2	3	3	2	2	24
45	Female	19	165	60	4	4	4	4	16	4	5	5	5	19	35	7	7	7	7	7	7	7	7	7	7	7	7	28	28	28	84	4	4	4	4	4	4	4	4	4	4	40
47	Female	18	175	62	3	3	3	3	12	4	3	4	3	14	26	6	6	6	5	5	6	5	3	3	5	2	6	21	21	16	58	4	3	3	3	3	3	3	4	4	3	33
48	Female	20	177	90	2	4	2	4	12	4	4	4	4	16	28	5	4	5	5	4	6	5	5	6	5	3	6	20	23	16	59	3	2	3	2	2	3	1	2	2	1	21
49	Female	18	166.5	52	1	1	3	2	7	2	2	4	2	10	17	6	7	7	4	6	6	6	6	6	6	6	7	22	26	25	73	3	3	3	3	2	2	3	3	3	2	27
50	Female	20	160	50	4	4	3	4	15	3	2	3	3	11	26	5	6	5	5	5	6	5	6	6	5	5	5	20	22	22	64	3	2	2	3	3	3	3	2	3	2	26
51	Male	19	173	53	5	5	5	5	20	5	5	5	5	20	40	7	7	6	7	6	7	6	6	7	6	6	7	26	27	25	78	4	4	3	4	4	4	4	4	4	4	39
52	Female	19	166	53	1	1	1	1	4	1	1	1	1	4	8	4	5	7	6	3	1	1	7	1	1	7	1	12	10	22	44	3	3	3	3	3	3	3	3	3	3	30
53	Female	19	165	74	3	4	4	3	14	3	2	2	3	10	24	5	4	6	5	4	5	4	4	4	3	5	6	17	21	17	55	2	3	1	2	1	2	1	1	2	1	16
54	Female	18	165	72	2	1	3	2	8	2	2	2	2	8	16	5	5	5	5	5	7	3	5	7	5	5	5	18	24	20	62	3	4	3	3	3	1	3	3	3	3	29
55	Female	19	164	49	5	4	5	5	19	5	4	3	3	15	34	7	7	6	6	6	6	6	6	5	4	5	6	23	23	24	70	3	4	3	3	3	2	3	3	3	3	30
56	Male	19	170	64	1	3	3	3	10	3	3	3	3	12	22	5	3	5	3	3	5	3	5	5	5	5	5	16	20	16	52	2	2	2	2	2	2	2	2	2	2	20
57	Female	19	174	77	2	2	2	3	9	2	2	2	2	8	17	4	5	4	3	3	5	3	3	4	3	3	3	13	16	14	43	3	2	2	2	2	2	2	2	3	2	22
58	Female	18	160	53	1	1	2	2	6	2	2	2	2	8	14	2	6	2	3	5	2	3	2	1	2	2	1	10	6	15	31	2	2	2	2	1	1	2	1	2	2	17
59	Female	19	168	64	3	2	2	2	9	2	2	2	2	8	17	5	4	3	4	4	5	4	3	4	3	5	3	16	15	16	47	2	2	2	2	1	1	2	1	3	1	17
60	Female	20	160	62	3	2	3	3	11	3	3	3	3	12	23	5	7	6	4	6	6	5	6	6	5	7	5	19	23	26	68	3	2	1	2	2	3	3	2	3	2	23
61	Female	18	168	52	2	1	1	2	6	1	1	1	1	4	10	1	7	1	1	1	1	1	7	4	3	7	2	6	8	22	36	3	2	1	1	1	2	2	2	1	1	16
62	Female	20	173.7	49	3	2	3	3	11	2	2	2	2	8	19	5	5	5	5	4	5	4	5	4	3	5	5	17	19	19	55	2	2	1	1	2	3	2	1	2	1	17
63	Male	18	190	104	2	3	3	3	11	3	2	3	2	10	21	2	6	5	2	3	5	1	6	5	4	5	6	9	21	20	50	3	2	2	2	2	2	2	2	2	1	20
64	Female	20	175	68	4	4	4	4	16	3	4	4	4	15	31	6	6	6	6	5	6	6	6	6	6	7	7	24	25	24	73	3	3	3	3	3	3	3	3	4	3	31
65	Female	18	158	50	3	3	3	3	12	3	3	2	2	10	22	2	4	2	2	2	6	2	2	4	2	5	2	8	14	13	35	2	2	3	2	1	1	2	1	2	2	18
66	Male	18	188	70	2	3	3	3	11	3	3	3	3	12	23	4	4	4	4	4	6	4	4	5	4	4	5	16	20	16	52	3	3	3	3	3	3	2	2	2	2	26
68	Male	18	175	65	5	4	4	4	17	3	4	4	4	15	32	6	6	5	5	5	7	5	5	7	7	5	7	23	26	21	70	2	2	3	3	2	2	2	2	2	2	22
69	Male	18	175	80	4	4	4	4	16	4	3	4	3	14	30	7	7	7	7	6	7	7	6	7	7	6	7	28	28	25	81	4	4	3	4	4	4	4	4	4	4	39
70	Male	19	175	80	2	1	1	1	5	1	3	1	1	6	11	4	3	4	5	3	5	5	3	4	2	3	5	16	18	12	46	2	1	1	1	1	2	2	2	3	1	16
71	Male	18	183	79.9	2	2	4	4	12	4	4	4	4	16	28	6	6	6	6	6	6	6	6	6	6	4	6	24	24	22	70	4	3	2	4	2	3	3	2	2	2	27
72	Female	20	169	66	3	3	3	3	12	3	3	3	3	12	24	5	6	6	6	6	6	6	6	6	6	6	6	23	24	24	71	3	3	3	3	3	3	3	3	3	3	30
73	Female	20	173	67.5	4	4	4	4	16	3	2	4	4	13	29	1	5	6	7	4	7	7	6	7	7	7	7	22	27	22	71	4	4	2	4	4	4	4	4	4	4	38
74	Male	20	181	70	4	3	4	4	15	4	4	4	4	16	31	6	6	6	6	6	6	6	6	6	6	6	6	24	24	24	72	4	4	4	4	4	4	4	4	2	2	36
75	Male	20	170	52	5	5	5	5	20	5	4	4	5	18	38	5	6	6	5	7	7	5	4	5	5	5	5	20	23	22	65	3	2	3	3	2	3	3	3	3	3	28
76	Male	18	173	58	4	4	4	4	16	4	4	4	4	16	32	7	7	7	7	7	7	7	7	7	7	7	7	28	28	28	84	4	4	2	3	3	4	3	3	3	3	32
77	Male	19	170	67	3	3	4	4	14	4	3	5	4	16	30	5	6	5	5	5	7	5	5	3	4	6	5	19	20	22	61	3	2	3	3	2	4	4	3	3	2	29
78	Male	18	175	65	3	1	4	3	11	4	2	3	3	12	23	7	7	6	7	6	7	6	6	6	6	6	6	26	25	25	76	4	4	4	4	4	4	4	4	4	4	40
79	Female	18	160	50	4	4	2	4	14	4	4	4	4	16	30	7	7	7	7	7	5	7	7	7	7	7	7	28	26	28	82	4	4	2	4	4	4	2	4	4	4	36
80	Female	20	168	100	4	4	4	4	16	2	2	2	2	8	24	4	6	5	5	6	6	5	5	5	5	6	5	19	21	23	63	2	2	2	2	2	2	2	2	2	2	20
81	Female	19	167	52	2	2	2	3	9	3	3	2	3	11	20	5	6	6	6	6	6	6	6	6	6	6	6	23	24	24	71	3	2	2	2	2	3	2	2	2	2	22
82	Female	19	173	60	2	2	2	2	8	2	2	2	2	8	16	3	6	4	4	6	5	4	4	3	4	4	5	15	17	20	52	2	2	2	2	2	3	3	2	3	2	23
83	Male	19	170	61	2	4	2	3	11	2	2	2	2	8	19	5	5	5	5	4	6	6	4	5	5	3	6	21	22	16	59	3	3	2	3	3	3	3	3	3	3	29
84	Female	18	160	53	2	2	2	2	8	2	2	3	3	10	18	4	6	6	4	5	5	4	5	4	4	5	5	16	20	21	57	3	3	1	2	1	2	2	1	2	2	19
85	Male	19	181	86	3	3	5	4	15	4	3	3	3	13	28	4	4	5	4	4	5	4	4	5	4	5	5	16	20	17	53	3	3	2	2	2	2	2	3	3	2	24
86	Female	21	160	58	4	4	3	4	15	3	2	2	2	9	24	4	4	4	2	2	6	2	4	6	4	3	5	12	21	13	46	2	1	1	1	1	2	2	1	2	1	14
87	Female	19	164	57	3	3	3	3	12	3	3	3	3	12	24	1	2	4	1	4	4	4	4	4	4	4	4	10	16	14	40	2	2	2	2	2	2	2	2	2	2	20
90	Female	20	156	62	2	4	3	3	12	2	2	2	2	8	20	5	4	3	3	3	6	2	6	5	2	6	6	12	20	19	51	3	3	1	1	1	2	1	1	2	2	17
92	Male	20	190	75	3	3	3	4	13	3	3	3	3	12	25	1	6	6	6	6	6	6	6	6	6	6	6	19	24	24	67	3	3	2	3	3	3	3	3	3	3	29
93	Male	21	167	60	5	5	1	5	16	5	3	4	4	16	32	7	7	6	7	6	6	6	6	6	6	6	6	26	24	25	75	4	3	4	3	3	3	3	3	3	3	32
94	Male	18	175	65	3	3	3	1	10	3	3	3	3	12	22	3	3	3	3	3	5	5	5	5	5	5	5	16	18	16	50	3	3	3	3	2	3	2	3	2	3	27
95	Male	18	170	52	4	3	3	3	13	4	4	4	4	16	29	4	6	3	5	5	5	4	5	5	5	5	4	18	17	21	56	4	2	2	2	2	4	2	2	2	2	24
96	Male	20	181	62	1	1	3	3	8	3	5	1	1	10	18	1	1	1	1	3	3	1	1	1	1	1	1	4	6	6	16	1	1	1	1	1	1	1	1	1	1	10
97	Female	20	164	65	3	3	2	4	12	3	4	3	3	13	25	6	6	6	6	6	6	6	6	6	6	6	6	24	24	24	72	4	4	4	4	4	4	4	4	4	4	40
98	Male	19	178	66	3	3	3	3	12	3	3	3	3	12	24	3	3	3	3	3	3	3	3	3	3	3	3	12	12	12	36	3	3	3	3	3	3	3	3	3	3	30
99	Male	21	177	73	4	4	4	4	16	4	4	4	4	16	32	6	6	6	6	6	6	6	6	6	6	6	7	24	25	24	73	3	3	3	3	3	3	3	3	3	3	30
101	Male	20	180	100	3	3	3	3	12	2	2	2	2	8	20	6	7	7	2	6	6	2	6	6	2	7	7	12	26	26	64	3	3	3	3	3	3	3	3	3	3	30
102	Male	18	170	78	4	3	4	4	15	4	3	3	3	13	28	5	6	4	3	6	6	4	6	6	4	6	6	16	22	24	62	4	3	3	3	3	3	3	3	3	3	31
103	Male	19	172	63	3	3	3	3	12	3	3	3	3	12	24	2	2	4	4	4	1	4	4	7	4	4	4	14	16	14	44	2	2	2	2	2	2	2	2	2	2	20
104	Male	18	174	50	3	3	3	3	12	3	3	3	3	12	24	6	6	4	6	6	4	3	4	4	4	4	4	19	16	20	55	2	2	2	2	2	2	2	2	2	2	20
105	Female	20	163	53	3	2	3	3	11	3	3	3	3	12	23	3	6	3	3	6	4	3	6	3	3	6	5	12	15	24	51	2	2	1	3	3	3	3	3	3	3	26
106	Female	20	172	57	2	3	3	3	11	3	3	3	3	12	23	6	6	6	4	5	6	6	6	6	6	6	6	22	24	23	69	3	2	2	3	2	3	3	2	3	2	25
107	Male	19	172	62	2	2	2	2	8	2	2	2	2	8	16	4	6	4	6	4	6	6	6	6	6	6	5	22	21	22	65	3	3	3	3	2	3	2	2	2	2	25
109	Male	21	187	67	4	4	4	4	16	3	3	3	3	12	28	4	5	5	4	5	5	4	5	5	4	5	5	16	20	20	56	3	3	3	3	3	3	3	3	3	3	30
110	Male	21	179	89	4	4	4	4	16	4	3	4	4	15	31	5	7	7	6	7	7	6	5	7	6	7	7	23	28	26	77	4	4	3	3	3	3	3	3	3	3	32
111	Male	20	180	85	4	4	4	4	16	5	3	4	4	16	32	4	4	7	5	7	7	7	7	7	7	7	7	23	28	25	76	4	3	3	3	3	3	3	3	3	3	31
112	Female	21	163	69	4	4	4	4	16	3	3	4	4	14	30	4	5	4	4	5	6	5	5	6	4	4	6	17	22	19	58	2	2	1	1	1	2	1	1	1	1	13
113	Male	20	172	69	2	4	4	4	14	4	4	4	4	16	30	7	7	6	7	7	7	7	7	6	7	7	7	28	26	28	82	4	4	4	4	3	3	3	4	4	3	36
114	Male	20	167	80	3	3	3	3	12	3	2	3	3	11	23	4	5	5	4	5	4	4	7	4	3	5	6	15	19	22	56	3	3	2	3	2	3	2	2	2	2	24
115	Male	20	184	95	1	1	2	1	5	2	3	2	1	8	13	5	4	4	1	4	6	4	4	4	4	3	5	14	19	15	48	2	2	2	3	2	2	2	3	3	2	23
116	Male	19	175	64	3	2	3	3	11	4	2	2	3	11	22	5	6	2	3	6	6	3	4	5	4	6	5	15	18	22	55	2	3	1	1	1	2	2	2	2	2	18
117	Male	20	178	90	4	3	3	3	13	3	4	2	4	13	26	1	7	7	5	7	7	5	6	7	5	7	7	16	28	27	71	4	3	3	4	3	4	4	4	4	4	37
118	Male	19	165	67	3	3	3	3	12	3	3	3	3	12	24	5	6	6	6	6	6	6	6	6	6	6	6	23	24	24	71	3	3	3	3	3	3	3	3	3	3	30
119	Male	20	174	65	3	4	4	4	15	4	2	3	3	12	27	6	4	3	5	5	6	5	5	5	4	4	5	20	19	18	57	2	2	2	2	2	2	2	2	2	2	20
120	Male	20	167	50	1	3	3	3	10	3	3	3	3	12	22	5	6	5	3	6	6	4	4	5	4	5	6	16	22	21	59	2	2	2	2	2	2	2	2	2	2	20
121	Male	18	183	80	4	4	4	4	16	4	3	4	4	15	31	6	6	6	6	4	6	6	6	6	6	6	6	24	24	22	70	3	2	2	2	2	2	2	2	2	2	21
122	Male	18	185	69	2	4	4	4	14	4	4	4	3	15	29	5	7	5	5	7	6	5	6	6	5	6	6	20	23	26	69	3	2	2	2	2	3	3	3	3	3	26
123	Male	19	169	59	4	4	4	4	16	4	4	4	4	16	32	6	7	6	4	6	6	6	6	6	6	7	7	22	25	26	73	4	4	4	4	4	4	4	4	4	4	40
125	Female	19	155	48	4	4	4	4	16	4	4	4	4	16	32	6	6	6	6	6	6	6	6	6	6	7	6	24	24	25	73	4	4	4	4	4	4	4	4	4	3	39
126	Male	21	185	70	2	4	2	5	13	5	4	4	4	17	30	6	6	6	6	6	6	6	6	6	6	6	6	24	24	24	72	4	3	3	3	2	3	3	3	3	3	30
127	Male	19	181	60	3	3	3	3	12	3	3	3	3	12	24	6	7	7	7	7	4	7	7	7	7	7	6	27	24	28	79	2	2	2	2	2	2	2	2	2	2	20
128	Male	20	180	67	2	4	4	4	14	5	5	5	4	19	33	6	6	6	4	6	6	4	6	6	6	6	6	20	24	24	68	3	2	2	2	2	2	3	2	2	2	22
129	Male	21	170	55	2	1	1	1	5	1	4	1	1	7	12	6	7	6	5	7	7	7	7	7	5	7	7	23	27	28	78	4	3	1	3	1	3	3	3	3	3	27
130	Female	18	168	52	3	2	3	4	12	4	3	3	5	15	27	5	6	6	6	6	7	6	6	6	6	7	7	23	26	25	74	3	4	3	3	3	4	4	3	3	3	33
131	Male	20	173	65	1	3	3	3	10	3	3	3	3	12	22	4	4	6	4	4	7	4	4	7	4	5	4	16	24	17	57	2	2	1	2	1	2	2	2	2	1	17
132	Male	20	183	93	3	3	3	3	12	3	3	3	3	12	24	6	6	6	5	6	7	4	6	6	4	7	7	19	26	25	70	3	3	2	3	3	2	2	2	3	2	25
133	Female	20	163	65	2	2	2	2	8	2	2	3	3	10	18	3	7	5	5	7	6	5	7	4	4	5	5	17	20	26	63	3	3	2	2	3	4	3	3	3	3	29
134	Male	19	171	50	4	3	2	3	12	3	3	3	3	12	24	6	6	6	6	6	6	6	6	6	6	6	6	24	24	24	72	3	3	2	3	3	4	4	4	4	4	34
135	Male	18	178	82	1	2	2	2	7	2	4	2	2	10	17	6	7	4	4	5	7	1	5	7	3	1	5	14	23	18	55	2	2	1	1	1	2	3	2	3	2	19
137	Male	21	180	140	5	5	5	5	20	3	5	3	3	14	34	2	1	2	2	3	3	3	7	7	1	7	7	8	19	18	45	1	4	2	3	2	2	2	2	3	3	24
138	Female	19	162	65	4	3	4	4	15	3	3	3	3	12	27	7	7	7	4	7	6	4	7	5	4	7	6	19	24	28	71	4	3	3	3	3	4	4	3	4	3	34
139	Male	19	175	52	3	4	4	3	14	3	3	3	3	12	26	4	6	6	3	6	6	2	6	6	2	6	6	11	24	24	59	3	3	2	2	2	3	2	1	3	3	24
141	Male	19	176.5	55	3	3	3	3	12	3	3	3	3	12	24	5	6	6	6	6	6	6	6	6	6	6	6	23	24	24	71	3	3	3	3	3	3	3	3	3	3	30
142	Female	18	158	47	5	5	5	5	20	5	3	4	4	16	36	5	5	6	6	5	5	5	5	6	5	5	5	21	22	20	63	4	4	2	3	3	4	3	3	3	3	32
146	Female	19	160	50	4	4	4	4	16	4	3	4	3	14	30	6	6	6	6	6	6	4	6	6	4	6	6	20	24	24	68	3	3	3	3	3	3	3	3	3	3	30
147	Female	20	163	50	2	2	2	2	8	3	2	2	2	9	17	5	6	6	6	6	7	6	6	6	6	6	6	23	25	24	72	4	3	2	3	3	3	3	3	3	3	30
148	Male	20	170	58	3	2	3	3	11	3	2	2	2	9	20	1	3	2	4	3	4	5	2	4	1	7	5	11	15	15	41	2	1	2	1	2	1	2	2	2	1	16
149	Female	20	164	60	2	2	2	2	8	4	1	2	2	9	17	3	5	3	3	3	7	3	7	6	3	7	5	12	21	22	55	3	3	2	2	2	2	2	1	2	2	21
151	Female	20	158	50	3	4	4	3	14	4	3	4	3	14	28	5	5	5	5	4	5	5	5	5	5	5	5	20	20	19	59	3	3	3	3	3	3	3	3	3	2	29
154	Male	20	175	76	5	5	5	5	20	5	2	4	4	15	35	6	6	3	5	7	7	7	4	4	4	5	5	22	19	22	63	4	4	4	4	4	4	4	4	4	4	40
155	Male	20	181	106	4	4	4	4	16	2	2	3	2	9	25	6	6	3	2	4	7	3	6	4	3	6	4	14	18	22	54	3	3	2	3	2	3	3	3	3	3	28
156	Male	20	175	65	2	3	3	3	11	2	2	2	2	8	19	4	6	5	3	6	6	3	3	3	3	5	5	13	19	20	52	3	2	2	2	2	4	2	3	3	2	25
157	Male	20	188	75	2	2	2	4	10	3	4	2	2	11	21	4	6	6	4	6	6	2	6	4	2	6	6	12	22	24	58	2	2	2	2	2	2	2	2	2	2	20
158	Female	20	163	47	3	3	3	3	12	3	3	3	3	12	24	5	5	5	5	5	5	5	5	5	5	5	5	20	20	20	60	2	2	2	2	2	2	2	2	2	2	20
159	Male	20	182	75	3	3	3	3	12	3	2	4	4	13	25	5	6	6	4	6	6	4	5	5	4	5	5	17	22	22	61	3	2	2	2	2	2	2	2	2	2	21
160	Male	20	185	102	3	2	2	2	9	2	2	2	2	8	17	1	6	7	2	6	5	2	6	5	2	6	2	7	19	24	50	2	2	2	1	2	2	1	1	2	2	17
161	Female	20	171	60	1	1	1	1	4	1	1	1	1	4	8	7	7	5	7	5	7	5	7	6	7	5	1	26	19	24	69	4	3	1	3	3	4	3	3	3	3	30
162	Male	20	173	62	2	4	4	4	14	4	5	4	4	17	31	6	6	6	6	7	6	6	6	6	6	6	6	24	24	25	73	3	3	2	3	2	2	3	2	3	2	25
163	Male	18	180	70	3	3	3	3	12	3	3	3	3	12	24	6	6	5	6	6	7	6	5	5	5	4	7	23	24	21	68	2	2	2	2	2	2	2	2	2	2	20
164	Female	19	168	68	3	3	3	3	12	3	2	3	3	11	23	5	7	4	5	6	6	5	6	5	5	6	6	20	21	25	66	3	3	3	3	2	3	3	2	3	3	28
165	Female	19	160	50	3	3	3	3	12	3	2	2	3	10	22	4	5	5	3	5	5	4	7	4	4	7	5	15	19	24	58	3	2	3	3	2	3	3	3	3	2	27
166	Female	19	155	75	3	3	3	3	12	3	3	3	2	11	23	3	6	6	5	4	6	4	4	4	4	4	4	16	20	18	54	2	2	2	2	2	2	2	2	2	2	20
167	Female	20	159	53	3	2	2	3	10	3	2	3	4	12	22	5	5	5	4	5	5	4	5	3	4	5	5	17	18	20	55	3	3	3	3	3	3	3	3	3	2	29
169	Female	18	160	42	2	4	3	4	13	4	2	4	4	14	27	3	6	6	4	4	3	4	6	4	3	6	2	14	15	22	51	3	3	2	3	3	3	3	2	3	4	29
170	Male	18	174	68	2	4	4	4	14	4	4	4	4	16	30	6	7	7	4	3	7	4	1	7	4	2	7	18	28	13	59	3	3	1	2	2	3	1	3	2	1	21
171	Male	19	182	80	3	1	3	3	10	3	1	1	4	9	19	6	6	6	6	6	6	6	6	6	6	6	6	24	24	24	72	4	4	4	4	4	4	4	4	4	4	40
172	Male	20	167	60	1	1	1	1	4	4	2	4	4	14	18	2	6	6	6	6	6	6	6	6	6	6	6	20	24	24	68	2	2	2	2	2	2	2	2	2	2	20
173	Male	19	182	105	2	2	2	2	8	2	2	2	2	8	16	4	1	4	4	4	4	4	4	4	4	6	4	16	16	15	47	3	3	3	3	2	3	3	3	1	3	27
174	Male	21	175	60	4	4	4	4	16	4	4	4	4	16	32	7	7	7	7	7	7	7	7	7	7	7	7	28	28	28	84	4	4	4	4	4	4	4	4	4	4	40
175	Male	19	188	75	4	2	5	3	14	2	2	3	4	11	25	2	6	4	5	6	5	4	5	6	5	6	5	16	20	23	59	2	3	4	3	2	1	3	4	3	2	27
176	Male	20	175	85	3	3	3	3	12	3	2	3	3	11	23	4	5	4	4	5	5	4	3	5	3	5	5	15	19	18	52	2	2	2	2	2	1	1	1	1	1	15
177	Male	20	180	75	3	3	3	3	12	3	3	3	3	12	24	1	6	6	6	6	6	6	6	6	6	6	6	19	24	24	67	4	4	2	2	2	2	2	2	2	2	24
178	Male	20	175	63	3	3	3	3	12	3	3	3	2	11	23	4	5	2	3	4	4	4	4	4	4	4	4	15	14	17	46	3	3	3	3	3	3	3	2	3	3	29
179	Male	20	179	65	2	2	2	2	8	2	2	3	3	10	18	4	4	4	3	3	4	3	2	4	3	2	4	13	16	11	40	3	2	2	1	1	2	1	1	2	1	16
180	Male	20	186	82	4	2	3	3	12	3	3	3	3	12	24	5	5	5	5	5	6	5	5	3	5	5	6	20	20	20	60	3	3	1	2	2	3	2	2	2	2	22
181	Male	20	183	62	2	2	4	4	12	2	2	4	4	12	24	5	5	6	3	5	6	5	7	4	4	7	7	17	23	24	64	2	3	1	2	2	4	2	3	2	1	22
182	Male	19	177	62	1	1	1	4	7	4	5	4	4	17	24	6	6	7	7	7	7	7	7	7	6	6	7	26	28	26	80	4	3	3	3	3	3	3	3	3	4	32
183	Male	20	180	75	1	5	1	5	12	5	5	5	5	20	32	6	6	6	6	6	7	6	6	7	6	5	7	24	27	23	74	4	3	3	3	3	3	3	2	3	3	30
184	Male	19	168	58	1	1	1	1	4	1	1	1	1	4	8	5	4	7	4	4	6	3	5	4	2	6	4	14	21	19	54	1	1	1	1	1	1	1	1	1	1	10
185	Male	20	183	80	3	2	3	3	11	3	2	2	2	9	20	5	4	6	5	4	4	5	5	3	5	5	4	20	17	18	55	3	3	3	3	3	3	3	3	3	2	29
187	Male	20	174	62	5	3	3	3	14	3	3	3	3	12	26	3	4	4	4	4	4	4	4	4	4	4	4	15	16	16	47	3	3	2	2	2	4	2	2	4	2	26
188	Male	19	178	84	3	3	3	3	12	4	3	3	3	13	25	5	5	5	4	5	4	4	5	4	4	5	5	17	18	20	55	3	3	3	3	3	3	3	3	3	3	30
189	Male	20	173	85	5	5	5	5	20	4	3	5	3	15	35	6	6	5	5	6	7	5	5	6	5	5	5	21	23	22	66	3	2	2	3	2	3	3	3	3	3	27
190	Female	19	160	52	3	3	4	3	13	3	2	3	3	11	24	5	5	4	4	4	5	4	4	5	4	4	5	17	19	17	53	3	2	2	2	2	2	2	2	2	2	21
191	Male	18	175	50	4	4	4	4	16	4	5	4	4	17	33	6	7	7	7	7	7	7	7	7	7	7	7	27	28	28	83	4	4	4	4	4	4	4	4	4	4	40
192	Male	19	171	70	3	4	4	4	15	2	2	2	2	8	23	6	6	4	4	4	5	4	4	5	4	3	4	18	18	17	53	3	3	2	2	3	3	4	4	4	4	32
193	Male	20	173	52	3	3	3	3	12	3	3	2	2	10	22	5	4	4	2	4	6	4	4	5	4	5	6	15	21	17	53	2	2	1	1	1	1	2	1	2	2	15
194	Male	20	174	58	4	4	4	5	17	3	4	4	4	15	32	6	5	5	5	5	7	4	4	5	5	6	7	20	24	20	64	3	3	2	2	2	2	2	2	2	2	22
195	Male	19	165	75	3	3	3	4	13	3	4	4	3	14	27	4	5	6	4	4	7	4	4	7	4	4	7	16	27	17	60	3	2	2	2	2	2	3	2	2	2	22
196	Female	20	165	56	3	2	3	3	11	3	2	3	3	11	22	4	6	6	4	4	6	4	4	5	4	4	6	16	23	18	57	3	2	2	2	2	2	2	2	2	2	21
197	Male	20	178	67	3	3	2	3	11	3	3	4	4	14	25	6	6	4	4	4	7	6	6	7	7	7	7	23	25	23	71	3	3	3	3	3	3	4	4	4	4	34
198	Male	19	179	75	4	3	3	3	13	3	3	2	3	11	24	7	7	6	7	7	7	7	6	7	7	7	7	28	27	27	82	3	3	3	2	2	4	3	3	3	3	29
199	Male	20	181	84	3	2	3	3	11	3	2	3	2	10	21	5	3	6	4	2	6	3	6	6	5	5	6	17	24	16	57	3	3	3	3	2	3	3	2	3	2	27
200	Male	20	172	71	1	1	1	1	4	1	1	1	1	4	8	1	4	1	1	4	1	1	1	1	1	4	1	4	4	13	21	1	1	1	1	1	1	1	1	1	1	10
201	Male	19	170	62	2	2	2	2	8	3	2	2	2	9	17	5	4	4	2	3	4	1	4	4	1	4	3	9	15	15	39	2	2	1	1	1	2	2	2	2	1	16
202	Male	19	180	60	5	5	5	5	20	5	1	5	5	16	36	7	7	7	7	7	7	7	7	7	7	7	7	28	28	28	84	4	4	4	4	4	4	4	4	4	4	40
203	Male	19	174	72	3	3	3	4	13	3	3	4	4	14	27	4	6	6	4	5	6	4	5	6	4	5	6	16	24	21	61	3	2	3	2	2	3	3	2	3	2	25
204	Male	19	170	90	2	3	4	4	13	2	1	3	3	9	22	6	7	6	5	5	6	5	4	4	6	4	6	22	22	20	64	3	2	2	3	2	3	2	2	3	2	24
205	Female	20	167	48	4	4	4	5	17	4	3	4	3	14	31	7	7	6	6	6	6	6	6	5	5	6	6	24	23	25	72	4	2	2	3	2	3	3	3	3	2	27
206	Male	19	168	72	3	3	3	3	12	3	3	3	3	12	24	4	6	6	2	6	4	1	4	4	1	6	5	8	19	22	49	3	3	2	2	2	3	3	3	3	2	26
208	Female	19	156	63	3	3	2	3	11	4	2	2	3	11	22	4	4	5	5	3	6	4	4	4	4	5	6	17	21	16	54	3	2	2	2	2	2	2	2	2	2	21
209	Male	20	174	81	3	3	3	4	13	3	3	3	3	12	25	6	4	5	4	4	6	5	5	5	5	5	4	20	20	18	58	3	3	2	3	3	3	3	3	3	3	29
210	Female	20	169	55	3	2	3	4	12	3	3	3	3	12	24	5	6	6	5	6	4	4	5	3	4	5	5	18	18	22	58	3	3	3	3	3	3	3	3	3	3	30
211	Female	19	158	64	3	3	3	3	12	4	4	3	3	14	26	5	5	5	5	5	5	5	5	5	5	5	5	20	20	20	60	3	3	3	3	3	3	3	3	3	3	30
212	Female	21	158	51	2	2	2	3	9	2	2	2	2	8	17	5	5	5	5	5	4	4	4	5	4	4	5	18	19	18	55	2	2	3	2	2	2	2	2	2	2	21
213	Male	20	174	90	5	5	5	5	20	5	4	5	5	19	39	6	6	6	6	6	6	6	6	6	6	6	6	24	24	24	72	2	3	2	3	2	2	4	2	4	4	28
214	Male	20	173	80	2	3	4	3	12	3	3	3	3	12	24	3	4	4	4	4	4	4	4	4	4	4	4	15	16	16	47	2	2	2	4	2	4	4	4	4	4	32
215	Female	20	156	42	2	2	3	2	9	2	2	2	3	9	18	5	4	4	5	4	4	5	4	4	4	4	3	19	15	16	50	2	2	2	2	2	2	2	2	2	2	20
216	Male	18	185	70	4	4	4	4	16	3	2	4	4	13	29	5	3	6	5	3	5	5	5	4	5	2	5	20	20	13	53	3	2	1	2	2	3	3	3	4	2	25
217	Female	19	160	59	3	2	2	2	9	3	2	2	2	9	18	2	4	2	3	4	5	3	5	5	2	6	2	10	14	19	43	1	1	1	2	1	2	2	2	2	2	16
218	Female	20	172	85	3	3	4	4	14	3	2	3	3	11	25	5	7	6	4	7	6	4	7	5	4	7	7	17	24	28	69	4	3	2	3	2	3	2	2	2	2	25
219	Female	19	160	45	2	2	2	2	8	2	4	2	2	10	18	2	2	2	2	2	2	2	2	2	2	2	2	8	8	8	24	2	2	2	2	2	2	2	2	2	2	20
220	Female	19	168	70	4	4	4	3	15	2	2	2	2	8	23	2	5	5	4	5	5	5	4	5	5	5	4	16	19	19	54	2	2	2	2	2	2	2	2	2	2	20
221	Male	21	171	80	3	2	2	3	10	3	2	3	3	11	21	5	6	6	4	5	6	4	4	5	4	5	5	17	22	20	59	3	3	2	2	3	3	3	3	3	3	28
222	Female	19	159	52	3	2	3	3	11	3	2	2	3	10	21	6	6	6	6	5	6	4	6	4	4	7	4	20	20	24	64	3	3	2	2	2	3	2	2	2	2	23
223	Female	20	170	51	3	3	3	3	12	3	3	3	3	12	24	5	4	5	2	4	4	3	5	5	2	5	2	12	16	18	46	2	2	2	2	2	2	2	2	2	2	20
226	Female	20	155	70	1	1	1	1	4	1	2	1	1	5	9	4	6	6	4	6	6	4	6	6	6	6	6	18	24	24	66	2	2	3	2	2	2	2	2	2	2	21
228	Male	19	178	60	3	3	3	2	11	2	2	4	3	11	22	5	5	5	4	4	7	5	5	5	4	4	7	18	24	18	60	3	3	1	3	2	1	2	2	2	2	21
229	Male	20	173	63	1	1	1	1	4	1	2	1	1	5	9	5	5	7	5	3	7	5	3	5	5	3	5	20	24	14	58	3	3	2	2	2	3	2	1	3	2	23
230	Male	19	178	90	4	3	3	4	14	3	2	3	3	11	25	6	6	6	6	6	6	6	6	6	6	6	6	24	24	24	72	3	3	2	2	2	2	2	2	3	3	24
231	Male	20	175	70	4	4	4	4	16	4	4	4	4	16	32	7	6	6	6	6	5	5	6	6	6	6	6	24	23	24	71	3	3	3	3	3	3	3	3	3	3	30
232	Male	18	175	57	4	4	4	4	16	4	4	4	4	16	32	7	7	7	7	7	7	7	7	7	7	7	7	28	28	28	84	4	4	3	4	4	4	3	3	3	3	35
233	Male	19	173	88	4	4	4	4	16	3	2	2	2	9	25	6	5	2	4	3	6	4	2	6	4	3	2	18	16	13	47	2	2	1	1	1	2	1	2	2	1	15
234	Male	20	182.8	76	4	4	4	4	16	4	4	4	4	16	32	2	2	2	2	2	2	2	2	2	2	2	2	8	8	8	24	1	1	3	3	3	3	3	3	3	2	25
236	Male	20	178	76	3	3	4	5	15	3	3	4	4	14	29	5	5	6	4	4	5	5	4	4	5	6	6	19	21	19	59	3	2	3	2	3	3	2	3	3	3	27
237	Male	19	170	80	1	1	1	1	4	1	1	1	1	4	8	4	4	4	4	4	4	4	4	4	4	4	4	16	16	16	48	2	2	2	2	2	2	2	2	2	2	20
239	Female	20	163	57.1	3	2	3	3	11	2	2	3	2	9	20	3	7	7	4	7	5	6	7	6	4	7	3	17	21	28	66	4	3	2	3	4	3	4	2	2	3	30
240	Male	19	173	104	4	3	3	3	13	3	3	3	3	12	25	6	6	6	6	6	6	6	6	6	6	6	4	24	22	24	70	3	3	3	3	3	3	3	3	3	3	30
241	Male	18	184	112	5	5	5	5	20	3	5	4	3	15	35	6	7	7	7	7	4	7	7	4	7	7	7	27	22	28	77	4	4	4	4	4	4	4	4	4	4	40
242	Female	19	168	62	3	3	3	3	12	3	3	3	3	12	24	4	4	4	4	4	4	4	4	4	4	4	4	16	16	16	48	3	2	2	2	2	2	2	2	2	2	21
243	Male	18	175	87	3	3	3	4	13	3	3	3	3	12	25	5	6	5	4	5	6	4	5	5	4	5	5	17	21	21	59	2	2	2	3	2	3	2	2	3	2	23
244	Female	20	162	60	3	2	2	3	10	3	2	3	3	11	21	5	5	5	4	5	6	4	5	5	4	5	5	17	21	20	58	3	3	3	3	3	3	3	3	3	3	30
245	Male	20	170	60	5	4	1	4	14	4	2	4	3	13	27	2	2	2	2	2	4	4	4	4	4	4	4	12	14	12	38	2	2	2	2	2	2	2	2	2	2	20
246	Male	19	179	89	2	4	2	4	12	4	2	4	2	12	24	2	7	4	5	6	6	6	6	6	6	6	6	19	22	25	66	2	3	2	2	2	2	2	2	2	2	21
247	Male	19	178	105	3	2	2	3	10	3	4	3	3	13	23	4	5	5	5	4	6	4	4	4	2	1	4	15	19	14	48	3	2	2	2	2	3	2	3	2	2	23
248	Female	20	162	54	4	3	1	3	11	2	2	3	2	9	20	7	6	4	7	5	3	7	5	6	7	5	5	28	18	21	67	3	3	1	3	3	3	3	3	3	3	28
249	Male	19	178	68	3	4	4	4	15	4	4	4	4	16	31	7	7	6	6	7	7	6	6	6	6	6	6	25	25	26	76	4	4	3	3	3	4	4	3	3	3	34
250	Male	19	178	100	3	3	3	3	12	4	3	4	4	15	27	7	7	7	5	7	7	3	4	5	5	5	5	20	24	23	67	3	3	1	2	2	3	3	2	3	2	24
252	Male	18	169	82	1	4	1	1	7	3	3	3	3	12	19	4	4	4	1	3	6	1	7	2	1	3	1	7	13	17	37	3	3	1	2	2	4	3	1	3	3	25
254	Male	19	171	70	4	3	4	4	15	3	3	3	3	12	27	5	5	5	7	6	7	7	6	7	6	6	7	25	26	23	74	3	3	3	3	3	3	3	3	3	3	30
255	Female	20	158	55	3	4	4	4	15	3	3	4	3	13	28	6	6	6	5	6	7	6	7	7	6	7	6	23	26	26	75	3	3	3	3	3	3	3	3	3	3	30
256	Male	20	171	60	4	2	4	3	13	5	5	5	2	17	30	5	3	4	4	1	5	2	3	3	6	4	3	17	15	11	43	3	2	4	3	4	2	1	4	2	2	27
257	Female	19	165	60	3	3	4	3	13	3	2	3	3	11	24	7	7	7	7	7	6	7	7	7	7	7	7	28	27	28	83	4	3	3	3	3	4	3	3	3	3	32
258	Male	19	177	84.2	3	2	2	2	9	3	2	2	3	10	19	3	6	3	3	3	7	3	5	6	3	7	5	12	21	21	54	3	2	2	2	2	2	2	2	2	2	21
259	Male	20	168	65	5	5	5	5	20	5	5	5	5	20	40	7	7	7	7	7	7	7	7	7	7	7	7	28	28	28	84	4	4	4	4	4	4	4	4	4	4	40
260	Male	20	168	70	3	3	3	3	12	4	3	3	2	12	24	7	6	5	7	6	6	4	2	2	2	1	6	20	19	15	54	4	3	2	4	4	3	4	3	4	3	34
261	Male	20	174	85.7	1	1	1	2	5	1	2	1	1	5	10	2	5	3	2	4	7	2	2	5	3	2	7	9	22	13	44	3	2	1	2	2	3	2	1	2	2	20
262	Male	18	173	62	1	4	4	4	13	4	4	4	4	16	29	6	6	6	6	6	6	4	6	6	5	6	6	21	24	24	69	3	3	3	3	3	3	3	3	3	3	30
263	Male	19	180	98	3	3	4	4	14	4	2	4	3	13	27	5	6	6	4	4	7	5	3	5	4	6	6	18	24	19	61	3	3	2	3	2	2	2	3	3	2	25
264	Female	19	160	50	2	2	2	3	9	3	2	3	2	10	19	6	6	6	3	3	5	3	6	5	3	6	5	15	21	21	57	3	3	2	2	2	2	1	2	2	2	21
265	Male	20	184	60	2	2	2	3	9	3	3	3	3	12	21	6	4	2	5	4	6	5	5	4	5	6	5	21	17	19	57	2	2	1	1	2	2	2	2	2	2	18
266	Female	19	158	85	3	2	3	4	12	2	2	2	2	8	20	3	4	6	3	3	4	3	3	4	4	2	3	13	17	12	42	3	2	1	2	2	3	2	1	2	2	20
267	Female	19	163.5	52.5	2	3	1	5	11	4	4	4	4	16	27	7	7	7	7	7	7	7	7	7	7	7	7	28	28	28	84	4	4	4	4	4	4	4	4	4	3	39
268	Male	20	173	87	3	3	3	3	12	3	3	3	3	12	24	6	6	6	6	6	6	6	6	6	6	6	6	24	24	24	72	3	3	3	3	3	3	3	3	3	3	30
269	Male	20	179	80	5	5	5	5	20	5	4	5	4	18	38	7	7	7	5	7	7	5	7	7	7	7	7	24	28	28	80	3	2	3	3	3	3	3	3	3	3	29
270	Male	19	167	51	3	3	3	3	12	3	3	4	4	14	26	6	6	6	6	6	6	6	6	6	6	6	6	24	24	24	72	2	2	2	2	2	2	2	2	2	3	21
271	Female	20	155	46	3	3	3	3	12	2	3	3	2	10	22	5	4	5	4	4	3	3	4	3	2	4	4	14	15	16	45	3	2	2	2	2	2	2	2	3	3	23
272	Female	19	166	60	3	3	2	4	12	3	2	2	2	9	21	6	6	6	4	5	6	6	7	6	6	7	5	22	23	25	70	3	3	3	3	3	3	3	3	3	3	30
274	Male	19	175	58	1	2	3	3	9	3	4	3	3	13	22	6	6	5	4	5	3	4	4	3	5	4	5	19	16	19	54	2	2	2	2	2	2	2	2	2	2	20
275	Male	19	173	73	2	1	3	3	9	2	1	2	2	7	16	4	5	5	4	5	6	2	7	6	2	5	2	12	19	22	53	2	3	2	2	1	2	2	2	2	1	19
277	Female	19	163	54	1	1	1	1	4	2	2	1	1	6	10	5	4	5	1	2	3	1	6	2	2	6	7	9	17	18	44	3	2	1	1	2	4	2	2	2	1	20
278	Male	21	160	65	3	4	3	4	14	4	4	4	4	16	30	6	6	6	6	6	7	6	5	6	5	7	7	23	26	24	73	3	3	2	3	2	2	2	3	2	3	25
279	Female	20	165	68	3	4	4	4	15	4	3	4	4	15	30	6	6	6	3	6	7	6	6	6	4	6	7	19	26	24	69	3	4	2	2	2	3	4	2	3	3	28
280	Male	18	183	76	2	2	2	2	8	2	2	2	2	8	16	4	6	6	4	6	6	4	3	6	4	6	3	16	21	21	58	2	1	1	1	1	1	1	1	1	1	11
281	Male	18	165	50	4	4	4	4	16	4	4	4	4	16	32	5	5	5	5	5	5	5	5	5	5	5	5	20	20	20	60	2	2	2	2	2	2	2	2	2	2	20
282	Male	18	175	100	3	3	3	4	13	4	2	4	3	13	26	6	6	3	5	3	7	7	4	7	7	7	7	25	24	20	69	3	3	2	2	2	2	2	2	2	2	22
283	Female	18	168	54	2	2	3	4	11	2	2	2	2	8	19	5	6	6	4	6	6	6	5	5	4	6	3	19	20	23	62	2	2	2	2	2	2	2	2	2	2	20
284	Male	18	184	83	3	3	4	4	14	4	2	4	3	13	27	6	6	6	6	6	6	6	6	6	6	6	6	24	24	24	72	3	3	3	3	3	3	3	3	3	3	30
285	Male	18	168	50	4	4	4	3	15	3	2	3	3	11	26	5	6	5	5	5	5	5	5	5	5	5	5	20	20	21	61	3	2	2	2	2	2	2	2	2	2	21
286	Male	19	186	88	3	3	4	4	14	3	2	3	3	11	25	5	6	5	5	6	6	6	6	4	5	6	6	21	21	24	66	3	3	2	2	2	2	2	3	2	2	23
287	Male	20	175	84	4	4	4	4	16	4	4	3	3	14	30	7	7	7	7	7	7	5	7	7	6	7	7	25	28	28	81	4	4	4	4	4	4	4	4	4	4	40
288	Male	18	184	68	4	3	3	3	13	3	3	3	4	13	26	5	6	4	4	6	6	4	6	6	4	6	7	17	23	24	64	2	2	1	1	1	2	2	2	2	2	17
289	Male	19	180	68	5	5	4	4	18	4	3	4	4	15	33	6	6	5	6	6	6	6	6	6	6	6	6	24	23	24	71	3	3	2	2	2	2	2	2	2	2	22
290	Male	20	175	145	5	4	4	4	17	4	5	4	5	18	35	7	7	7	6	6	6	7	7	7	7	7	7	27	27	27	81	3	2	3	2	2	2	2	2	3	3	24
291	Male	18	175	60	3	4	5	4	16	1	1	3	3	8	24	7	7	6	7	7	7	7	7	7	7	7	7	28	27	28	83	4	3	3	4	4	4	4	2	3	4	35
292	Male	20	173	77.5	3	3	3	3	12	3	3	4	3	13	25	6	6	6	6	4	6	6	7	6	6	6	6	24	24	23	71	3	3	2	3	3	4	3	3	3	4	31
293	Male	20	165	65	3	3	3	3	12	3	2	3	3	11	23	6	6	6	5	4	7	6	6	6	4	4	6	21	25	20	66	3	3	1	1	2	3	3	3	3	3	25
294	Male	19	177	52	3	2	3	4	12	3	2	3	4	12	24	5	7	6	4	7	6	4	7	6	4	7	6	17	24	28	69	3	3	2	2	2	3	3	3	3	3	27
295	Male	20	170	92	2	2	2	2	8	2	2	2	2	8	16	2	7	7	3	6	7	4	5	7	2	6	7	11	28	24	63	3	3	2	2	2	3	2	2	2	2	23
297	Male	20	158	49	1	2	2	2	7	2	1	2	2	7	14	5	3	4	2	2	5	2	2	2	3	2	2	12	13	9	34	3	2	1	1	1	3	1	2	2	1	17
299	Male	20	175	70	5	4	4	4	17	4	3	4	3	14	31	1	6	5	5	4	6	6	6	6	6	6	6	18	23	22	63	1	3	3	3	3	3	3	1	3	3	26
300	Male	20	182	80	2	2	2	4	10	2	2	2	2	8	18	4	4	4	4	4	4	4	4	4	4	4	4	16	16	16	48	3	3	3	3	3	3	3	3	3	3	30
301	Male	19	178	92	2	3	3	4	12	4	3	3	5	15	27	6	7	4	6	7	5	6	6	4	6	7	6	24	19	27	70	3	3	2	3	3	4	4	4	4	3	33
302	Male	19	178	90	3	4	4	4	15	3	3	3	3	12	27	6	7	6	6	7	7	6	7	7	6	6	7	24	27	27	78	3	2	3	2	3	3	3	3	3	3	28
303	Male	20	183	88	5	5	5	5	20	3	4	5	5	17	37	6	6	6	6	6	3	5	4	2	5	6	2	22	13	22	57	4	4	3	4	4	4	4	4	4	4	39
304	Male	19	173	66	3	3	3	3	12	4	3	3	3	13	25	5	4	5	6	3	6	3	4	4	3	3	3	17	18	14	49	2	3	4	1	2	3	3	3	3	3	27
305	Male	19	176	55	3	3	4	3	13	3	2	2	3	10	23	4	6	5	6	6	5	4	7	4	4	7	5	18	19	26	63	3	3	3	3	3	3	3	3	3	3	30
306	Male	19	178	70	2	2	2	2	8	2	4	2	4	12	20	2	2	2	2	2	2	2	2	2	2	2	2	8	8	8	24	2	2	2	2	2	2	2	2	2	2	20
307	Male	19	181	88	4	3	3	3	13	3	2	3	3	11	24	6	6	6	5	6	6	5	5	5	5	6	6	21	23	23	67	3	3	1	2	2	3	2	3	3	2	24
308	Male	19	177	52	3	2	3	4	12	3	2	3	2	10	22	5	6	4	5	3	3	5	3	5	3	5	6	18	18	17	53	3	2	3	3	2	3	2	4	1	2	25
309	Female	21	167	53	3	2	3	3	11	3	4	4	3	14	25	4	5	5	2	5	5	3	5	5	3	5	5	12	20	20	52	2	3	2	2	2	2	3	2	2	2	22
310	Male	19	170	56	4	2	3	5	14	4	3	3	4	14	28	7	6	6	6	6	5	7	6	4	7	6	5	27	20	24	71	3	1	2	4	4	4	4	2	4	3	31
311	Male	18	180	83	3	3	3	3	12	3	3	2	3	11	23	6	6	6	6	6	6	6	5	6	5	6	6	23	24	23	70	3	2	3	3	2	3	3	3	3	3	28
312	Male	20	181.5	75	4	4	4	4	16	4	3	4	4	15	31	7	7	7	7	7	7	7	7	7	5	7	7	26	28	28	82	4	4	3	4	4	4	4	3	3	3	36
313	Male	19	193	98	4	3	3	4	14	4	2	4	3	13	27	6	7	6	5	5	6	4	7	6	4	7	6	19	24	26	69	3	3	2	3	1	3	2	3	4	2	26
314	Female	19	163	55	2	2	2	4	10	3	2	3	3	11	21	5	6	5	4	4	1	4	4	3	4	3	3	17	12	17	46	3	2	2	2	2	2	2	3	3	2	23
316	Male	19	189	95	3	3	3	3	12	4	3	3	3	13	25	5	6	6	4	5	6	3	5	4	3	5	5	15	21	21	57	3	2	2	2	2	3	3	2	3	2	24
317	Male	19	172	60	3	3	1	4	11	4	5	4	4	17	28	6	6	7	6	5	5	6	5	6	6	7	7	24	25	23	72	3	3	3	3	3	3	3	3	3	3	30
318	Male	19	176	90	3	2	2	3	10	2	3	2	2	9	19	4	6	7	4	6	5	4	4	5	4	6	2	16	19	22	57	2	3	3	3	2	3	3	2	3	2	26
319	Male	19	172	57	3	3	3	3	12	3	2	3	3	11	23	6	6	6	6	6	6	6	6	6	6	6	6	24	24	24	72	4	4	4	4	4	4	4	4	4	4	40
320	Male	20	168	80	1	3	3	3	10	3	3	3	3	12	22	1	1	6	1	6	5	5	5	5	4	5	5	11	21	17	49	3	3	2	3	3	2	2	2	3	3	26
321	Male	18	181	55	2	2	2	4	10	2	2	2	3	9	19	5	6	6	5	6	6	4	6	6	3	6	5	17	23	24	64	2	2	2	2	2	3	2	2	2	2	21
322	Male	20	173	59	4	4	4	4	16	4	4	4	4	16	32	5	5	5	5	5	5	5	5	5	5	5	5	20	20	20	60	3	3	3	3	3	3	3	3	3	3	30
323	Male	20	175	84	4	4	4	4	16	4	4	4	4	16	32	6	6	6	5	6	6	4	6	6	4	6	6	19	24	24	67	3	2	2	2	1	3	3	3	3	2	24
324	Male	18	180	90	4	2	3	4	13	3	3	3	4	13	26	3	2	2	5	6	7	5	4	5	5	3	6	18	20	15	53	3	2	3	2	2	3	2	2	3	2	24
326	Female	18	172	109	3	2	2	2	9	3	3	2	2	10	19	4	7	4	5	6	4	6	7	4	6	7	3	21	15	27	63	3	3	2	3	2	3	3	2	2	2	25
327	Male	19	180	98	4	4	4	4	16	4	4	4	4	16	32	6	5	5	5	4	5	5	5	5	5	5	5	21	20	19	60	2	3	3	3	3	3	3	3	3	3	29
329	Male	19	173	75	3	3	3	3	12	4	3	3	3	13	25	1	7	6	6	7	6	6	6	6	5	6	5	18	23	26	67	3	3	2	3	3	3	3	3	3	3	29
330	Male	20	162	60	3	2	3	3	11	2	2	2	2	8	19	4	6	6	2	6	7	1	4	4	1	6	2	8	19	22	49	3	3	2	2	2	3	2	2	2	2	23
331	Male	19	178	107	3	3	3	3	12	3	2	3	2	10	22	5	6	5	5	5	5	5	5	5	5	5	5	20	20	21	61	2	2	2	2	2	2	2	2	2	2	20
332	Male	20	165	65	1	1	1	4	7	2	5	2	2	11	18	1	1	4	2	3	1	2	4	1	1	3	2	6	8	11	25	2	3	2	1	1	4	2	4	2	1	22
333	Male	19	188	59	1	3	1	4	9	4	3	4	4	15	24	6	5	6	6	6	6	6	6	5	5	6	7	23	24	23	70	3	3	3	3	3	3	3	3	3	3	30
334	Male	19	175	53	1	1	1	1	4	1	3	1	1	6	10	7	6	6	7	5	7	4	3	4	4	1	2	22	19	15	56	4	3	3	3	4	4	4	4	4	4	37
335	Female	20	171	58	3	2	3	3	11	3	2	2	2	9	20	5	6	3	3	3	6	3	3	3	3	3	6	14	18	15	47	2	2	1	2	1	2	1	1	2	1	15
336	Female	19	165	55	3	3	3	3	12	3	3	3	3	12	24	6	6	5	6	6	5	5	5	5	5	6	5	22	20	23	65	3	3	2	3	3	3	3	3	3	3	29
337	Male	19	175	92	4	5	5	5	19	3	3	5	4	15	34	6	7	7	6	6	4	6	7	5	5	6	1	23	17	26	66	4	4	3	4	4	4	4	4	4	4	39
338	Male	19	173	80	1	5	5	5	16	5	5	5	5	20	36	7	7	7	7	7	7	7	7	7	7	7	7	28	28	28	84	3	3	3	3	3	3	3	3	3	3	30
339	Female	20	155	45	3	3	2	3	11	3	2	3	2	10	21	5	4	4	7	4	5	7	1	4	6	1	5	25	18	10	53	3	3	2	3	3	3	3	3	3	3	29
341	Male	18	185	95	3	2	3	3	11	2	2	2	3	9	20	6	6	5	3	6	6	3	6	6	3	6	6	15	23	24	62	3	3	2	3	2	3	3	3	3	2	27
342	Male	19	178	99	1	3	2	2	8	2	1	2	2	7	15	1	7	7	4	7	7	3	7	7	7	7	7	15	28	28	71	4	3	4	3	3	3	3	3	3	3	32
343	Male	21	180	58	5	5	5	5	20	5	5	5	5	20	40	7	7	7	7	7	7	7	7	7	7	7	7	28	28	28	84	1	1	2	2	2	4	4	4	4	3	27
344	Female	20	160	55	3	3	4	3	13	3	2	3	3	11	24	6	6	4	6	5	6	5	4	5	6	4	6	23	21	19	63	3	3	2	3	3	4	4	3	3	3	31
345	Male	20	169	86	2	2	2	2	8	3	3	3	3	12	20	4	4	3	2	4	7	2	3	4	2	2	3	10	17	13	40	2	2	1	2	2	2	2	2	2	2	19
347	Male	21	178	55	2	2	2	2	8	2	2	2	2	8	16	6	6	6	2	6	2	4	5	4	4	6	4	16	16	23	55	3	2	2	2	2	3	3	2	3	2	24
349	Male	19	170	135	3	3	3	3	12	3	3	3	3	12	24	5	6	5	5	6	5	5	6	5	5	6	6	20	21	24	65	3	2	2	2	2	2	2	2	2	2	21
350	Male	19	173	72	1	5	5	5	16	5	5	5	5	20	36	1	7	7	7	7	5	7	7	7	7	7	7	22	26	28	76	4	4	4	4	4	4	4	4	4	4	40
351	Male	20	177	68	3	4	4	4	15	4	4	4	4	16	31	6	6	6	6	6	6	6	6	6	6	6	6	24	24	24	72	3	3	3	3	3	3	3	3	3	3	30
352	Male	20	178	70	2	2	2	2	8	2	2	2	2	8	16	1	6	6	6	6	5	3	5	5	5	5	5	15	21	22	58	2	2	2	2	3	4	3	3	4	3	28
353	Male	18	179	63	5	4	4	3	16	4	4	3	4	15	31	5	5	5	4	6	6	4	5	4	5	4	3	18	18	20	56	3	2	2	4	4	4	4	2	2	2	29
354	Male	18	170	57	3	3	3	5	14	4	5	4	1	14	28	7	6	6	3	5	7	3	6	5	3	6	7	16	25	23	64	3	4	2	1	1	3	3	3	3	2	25
355	Female	20	158	59	3	3	3	4	13	2	3	2	2	9	22	6	5	1	1	4	1	3	4	3	1	6	3	11	8	19	38	3	4	1	2	1	4	3	2	3	4	27
356	Male	18	173	60	5	5	5	5	20	5	3	5	5	18	38	5	5	6	5	5	4	5	4	5	5	4	5	20	20	18	58	3	3	2	2	2	2	3	2	3	3	25
357	Male	20	173	62	4	4	1	4	13	4	3	4	3	14	27	6	6	6	6	6	6	6	6	6	6	6	6	24	24	24	72	3	3	2	3	2	3	3	3	3	3	28
359	Female	19	163	54	3	3	4	4	14	4	2	3	4	13	27	6	7	6	7	6	7	7	6	3	6	6	3	26	19	25	70	3	3	2	3	2	3	3	3	3	3	28
360	Male	19	168.5	68	3	3	3	3	12	3	3	3	3	12	24	6	6	6	6	6	6	6	6	6	6	7	7	24	25	25	74	2	2	2	2	2	2	2	2	2	2	20
361	Male	19	180	80	3	3	3	3	12	3	3	3	3	12	24	5	5	5	5	5	5	5	5	5	5	5	5	20	20	20	60	3	2	2	2	2	2	3	2	3	3	24
362	Female	21	163	63	4	3	3	4	14	3	1	5	5	14	28	6	6	6	6	6	5	5	5	5	5	5	6	22	22	22	66	2	3	3	2	2	1	4	2	4	3	26
363	Male	18	165	58	4	4	5	5	18	4	4	5	5	18	36	6	4	6	6	4	6	6	5	6	6	4	5	24	23	17	64	3	3	2	2	2	2	3	2	3	2	24
364	Male	20	180	76	5	5	5	5	20	4	3	4	4	15	35	6	4	6	6	4	6	4	4	4	4	4	4	20	20	16	56	3	2	2	2	2	2	2	2	3	2	22
365	Male	18	163	59	3	3	3	3	12	3	3	3	3	12	24	4	5	5	4	5	4	4	4	4	4	4	4	16	17	18	51	3	3	2	3	3	3	3	2	3	3	28
366	Male	19	173	86	2	2	2	2	8	2	2	2	2	8	16	6	6	3	6	5	6	6	5	3	3	6	5	21	17	22	60	3	2	2	2	2	3	2	2	2	2	22
368	Male	18	165	77	3	2	3	3	11	3	2	3	3	11	22	4	6	5	4	5	4	4	5	6	5	5	6	17	21	21	59	2	2	2	2	1	3	1	1	2	2	18
369	Female	20	165	54	3	2	3	3	11	2	3	2	3	10	21	6	6	6	6	6	6	6	6	6	6	6	6	24	24	24	72	3	3	3	3	3	3	3	3	3	3	30
370	Male	20	180	84.5	5	5	4	4	18	4	4	4	4	16	34	7	6	6	7	6	7	6	6	6	7	7	7	27	26	25	78	4	4	4	4	4	4	4	4	4	4	40
371	Male	20	180	96	4	5	4	5	18	4	4	4	4	16	34	6	6	4	6	6	7	6	6	6	6	6	6	24	23	24	71	4	3	2	3	2	4	3	2	3	3	29
372	Male	19	171	100	3	2	4	4	13	4	3	3	3	13	26	5	5	5	5	5	6	6	6	6	6	6	6	22	23	22	67	3	3	2	2	2	2	3	3	3	2	25
374	Male	20	165	60	1	5	5	5	16	5	5	5	5	20	36	7	7	7	7	7	7	7	7	7	7	7	7	28	28	28	84	4	4	2	4	4	4	4	4	4	4	38
375	Male	18	178	72	5	5	5	5	20	5	5	5	5	20	40	7	7	7	7	7	7	7	7	7	7	7	7	28	28	28	84	4	3	2	3	2	3	3	2	3	3	28
376	Male	19	180	72	4	4	4	4	16	4	4	4	4	16	32	5	5	5	3	5	6	3	5	5	3	5	7	14	23	20	57	4	3	3	3	3	4	4	3	3	3	33
378	Female	20	163	120	3	3	3	3	12	3	3	3	3	12	24	1	4	4	4	4	4	4	4	4	4	4	4	13	16	16	45	2	2	2	2	2	2	2	2	2	2	20
379	Male	19	171	49	1	4	4	4	13	4	5	4	3	16	29	1	6	6	6	6	6	6	6	6	6	6	5	19	23	24	66	3	4	2	4	2	3	2	3	2	3	28
381	Male	20	174	140	2	4	4	4	14	4	4	4	3	15	29	5	5	5	5	5	5	5	7	5	5	5	5	20	20	22	62	4	2	2	4	4	4	4	4	4	4	36
382	Male	18	170	65	3	3	4	3	13	3	3	2	2	10	23	4	6	5	4	5	5	2	3	5	3	5	5	13	20	19	52	2	2	2	2	2	3	2	2	3	2	22
383	Male	19	172.5	61	4	4	4	4	16	4	4	4	4	16	32	4	6	6	6	6	6	6	6	6	6	6	6	22	24	24	70	3	3	3	3	3	3	3	3	3	3	30
384	Female	19	160	52	3	2	3	3	11	3	2	4	2	11	22	4	5	4	3	5	5	4	5	4	4	3	5	15	18	18	51	3	2	2	2	2	2	2	2	2	2	21
386	Male	19	173	69	2	4	4	4	14	4	4	4	4	16	30	5	5	5	6	5	5	5	6	6	6	6	6	22	22	22	66	4	4	4	4	4	4	4	4	4	4	40
387	Male	19	181	66	5	4	2	4	15	4	4	4	2	14	29	6	6	6	6	6	6	6	6	6	6	6	6	24	24	24	72	3	3	3	3	3	3	3	3	3	3	30
388	Male	18	165	68	4	2	2	4	12	4	4	2	2	12	24	2	6	4	2	6	5	2	5	3	2	5	4	8	16	22	46	3	3	3	3	3	3	3	3	3	3	30
389	Male	20	168	50	3	3	3	3	12	3	3	3	3	12	24	2	6	1	2	1	6	5	1	4	5	4	2	14	13	12	39	1	2	1	4	1	2	1	4	1	1	18
390	Male	19	170	68	1	1	1	3	6	2	2	2	2	8	14	2	3	4	4	4	4	4	4	4	4	4	4	14	16	15	45	2	3	1	2	1	1	2	1	3	2	18
391	Male	19	173	62	2	3	4	4	13	4	3	4	3	14	27	6	6	6	6	6	7	6	6	6	6	6	6	24	25	24	73	3	3	2	2	2	3	2	2	3	2	24
392	Male	19	174	57	2	2	2	3	9	3	3	2	2	10	19	5	6	6	5	6	5	5	6	5	5	6	5	20	21	24	65	3	2	2	2	2	3	3	2	2	2	23
393	Male	20	180	90	3	3	3	3	12	2	2	2	2	8	20	4	5	6	4	5	6	4	5	5	4	5	6	16	23	20	59	3	3	2	2	2	3	3	2	2	2	24
394	Male	20	179	85	2	2	2	2	8	2	4	3	3	12	20	4	6	4	4	6	5	4	6	5	4	6	5	16	19	24	59	3	2	1	2	2	2	2	2	2	2	20
395	Male	19	173	68	4	3	4	4	15	4	4	4	4	16	31	6	6	6	4	6	6	4	6	6	4	6	6	18	24	24	66	3	3	1	2	2	3	3	2	3	2	24
396	Female	19	158	65	4	4	4	4	16	4	4	3	3	14	30	5	5	5	5	5	5	5	5	5	5	5	5	20	20	20	60	2	2	2	2	2	2	2	2	2	2	20
397	Female	19	166	70	3	3	3	3	12	3	2	3	3	11	23	2	5	4	4	4	4	4	4	4	4	4	4	14	16	17	47	3	2	2	2	3	2	2	2	2	2	22
398	Female	20	163	58	2	3	3	3	11	2	2	3	3	10	21	2	6	6	2	5	6	2	6	6	3	6	6	9	24	23	56	3	3	2	2	3	3	3	3	3	3	28
399	Male	19	172	82	4	4	4	4	16	4	4	4	4	16	32	4	7	6	2	7	7	4	7	7	7	7	7	17	27	28	72	2	2	2	3	3	2	3	3	2	2	24
400	Female	18	156	62	4	3	4	4	15	3	1	2	4	10	25	5	6	3	5	6	7	3	7	5	3	6	7	16	22	25	63	3	3	2	3	3	3	3	3	3	3	29
401	Male	19	171	80	3	3	2	3	11	3	3	3	3	12	23	5	6	6	6	6	6	6	6	6	6	6	6	23	24	24	71	3	3	3	3	3	3	3	3	3	3	30
402	Male	18	179	71	3	3	2	4	12	4	3	4	4	15	27	6	6	6	6	6	6	6	6	6	6	6	6	24	24	24	72	3	3	3	3	3	3	3	3	3	3	30
403	Male	18	178	89	3	3	3	3	12	3	3	3	4	13	25	4	4	4	4	4	4	4	4	4	4	4	4	16	16	16	48	2	2	1	2	2	2	2	2	2	2	19
404	Male	20	170	67	5	4	5	4	18	5	5	5	5	20	38	6	7	7	7	7	7	7	7	7	7	7	7	27	28	28	83	4	4	4	4	4	4	4	4	4	4	40
405	Male	19	173	55	4	3	4	4	15	3	2	3	3	11	26	6	6	6	6	6	6	6	6	6	6	6	6	24	24	24	72	3	3	2	2	2	3	3	3	3	2	26
406	Male	18	186	86	3	4	3	3	13	1	1	3	3	8	21	7	6	7	4	6	7	4	5	7	4	5	7	19	28	22	69	3	2	1	1	1	2	2	2	2	1	17
407	Male	19	175	80	4	4	4	4	16	4	3	3	3	13	29	4	6	6	4	6	6	4	7	6	4	7	7	16	25	26	67	3	3	2	3	3	3	3	3	3	3	29
408	Male	19	185	68	5	5	5	4	19	4	4	3	4	15	34	5	4	5	4	3	7	5	5	5	6	4	3	20	20	16	56	3	2	1	1	1	2	2	2	2	1	17
410	Male	19	179	69	5	5	4	4	18	4	4	4	3	15	33	5	5	5	5	5	4	5	6	5	5	5	6	20	20	21	61	3	3	2	2	2	3	3	3	3	2	26
411	Male	18	168	60	1	4	1	4	10	4	5	4	4	17	27	2	6	6	4	6	7	4	4	7	3	6	6	13	26	22	61	3	3	3	3	3	3	3	3	3	3	30
412	Male	19	182	83	4	3	3	3	13	3	2	3	3	11	24	5	6	5	4	6	6	5	5	5	4	7	5	18	21	24	63	2	3	2	2	2	4	2	2	3	2	24
413	Male	18	185	60	5	4	4	4	17	4	4	4	5	17	34	7	7	6	7	6	6	7	7	6	7	6	7	28	25	26	79	4	3	3	4	4	4	4	4	4	4	38
414	Female	18	164	60	4	4	4	4	16	4	4	4	4	16	32	7	6	7	7	7	7	7	7	7	7	7	7	28	28	27	83	4	4	2	4	4	4	4	4	4	4	38
415	Male	19	184	86	1	1	1	4	7	2	1	3	3	9	16	2	6	4	2	5	5	2	5	6	2	6	6	8	21	22	51	2	4	2	1	2	3	2	1	3	2	22
416	Male	19	168	48	2	2	2	2	8	2	4	2	2	10	18	2	4	5	2	3	6	2	3	5	3	3	5	9	21	13	43	2	2	2	2	2	2	2	2	2	2	20
417	Female	18	160	46	4	4	4	4	16	4	2	4	4	14	30	3	2	2	6	4	4	4	4	4	4	4	4	17	14	14	45	2	4	4	4	4	4	4	4	3	4	37
418	Male	18	184	60	1	1	4	1	7	1	5	1	1	8	15	2	6	6	2	5	7	2	7	6	2	7	6	8	25	25	58	4	4	3	3	3	3	3	3	3	3	32
419	Male	18	173	57	3	3	3	3	12	3	3	3	3	12	24	7	7	7	7	6	7	7	7	7	7	7	7	28	28	27	83	3	3	3	3	3	3	3	3	3	3	30
420	Male	18	180	63	4	4	4	4	16	4	4	4	3	15	31	7	6	6	6	6	6	6	6	7	7	7	7	26	26	25	77	4	3	3	3	3	3	4	4	4	3	34
421	Male	19	183	70	3	3	3	3	12	3	3	3	3	12	24	4	7	6	6	6	6	6	6	6	6	6	6	22	24	25	71	4	3	3	3	3	3	3	3	3	3	31
422	Male	18	181	108	4	3	4	4	15	4	3	3	4	14	29	7	6	6	5	6	6	6	6	6	6	6	6	24	24	24	72	3	3	3	3	1	3	3	3	3	3	28
423	Male	19	172	70	3	3	3	4	13	3	3	2	2	10	23	3	6	5	2	6	6	3	6	6	3	6	6	11	23	24	58	3	3	3	3	3	3	3	3	3	3	30
425	Male	18	172	63	3	3	3	3	12	3	3	3	3	12	24	4	5	5	5	5	5	5	5	5	5	5	5	19	20	20	59	3	3	3	3	3	3	3	3	3	3	30
426	Male	19	180	80	3	4	4	4	15	4	4	3	3	14	29	7	7	6	4	6	5	5	5	5	4	5	7	20	23	23	66	4	3	2	2	2	3	3	3	3	3	28
427	Male	19	173	80	4	3	4	4	15	4	5	4	4	17	32	7	7	6	6	6	6	6	5	7	6	6	6	25	25	24	74	3	3	2	3	3	4	3	3	3	3	30
428	Male	18	192	98	2	1	4	4	11	4	2	2	2	10	21	6	6	3	2	6	1	3	6	1	7	7	2	18	7	25	50	4	4	1	3	3	4	3	3	3	2	30
429	Male	18	179	72	3	2	2	3	10	3	3	3	3	12	22	5	6	6	4	6	5	4	6	5	3	6	5	16	21	24	61	3	2	2	2	2	3	3	2	3	2	24
430	Male	20	178	60	3	4	4	4	15	4	4	4	4	16	31	5	6	5	6	6	7	6	6	6	6	5	5	23	23	23	69	3	4	3	3	2	2	4	3	3	2	29
431	Male	19	178	62	5	3	5	5	18	5	3	3	3	14	32	5	7	7	7	7	7	7	7	7	7	7	7	26	28	28	82	4	4	3	4	4	4	4	4	4	4	39
432	Male	18	170	120	4	2	2	3	11	2	2	3	3	10	21	4	4	4	4	4	4	4	4	4	4	4	4	16	16	16	48	2	2	2	2	1	2	1	1	1	1	15
433	Male	19	171	55	2	4	2	5	13	5	5	3	3	16	29	5	6	6	6	6	5	4	4	4	5	6	6	20	21	22	63	3	2	2	3	2	2	2	2	2	3	23
434	Male	19	162	43	3	1	3	3	10	2	2	2	1	7	17	5	7	7	5	5	7	7	7	7	5	7	7	22	28	26	76	3	2	1	1	1	1	2	2	3	2	18
435	Male	19	172	90	1	1	1	5	8	4	3	4	3	14	22	7	7	7	7	7	6	7	7	7	7	7	7	28	27	28	83	4	4	4	4	4	4	4	4	4	4	40
437	Male	19	180	70	4	4	4	3	15	4	4	4	4	16	31	5	5	5	4	5	5	4	5	5	5	5	5	18	20	20	58	3	2	1	1	1	2	2	2	2	2	18
438	Female	18	155	62	2	2	2	2	8	3	2	2	3	10	18	4	4	3	3	3	4	3	4	4	3	4	5	13	16	15	44	3	3	2	3	3	3	3	3	3	3	29
439	Male	18	178	60	3	3	4	4	14	4	2	3	2	11	25	5	5	5	4	5	6	5	4	5	5	5	5	19	21	19	59	3	3	1	2	2	2	2	2	2	2	21
440	Male	20	178	65	5	4	4	4	17	4	3	4	3	14	31	6	6	6	6	5	7	4	5	6	6	6	6	22	25	22	69	3	3	3	3	3	3	3	3	3	3	30
441	Female	19	163	43	4	1	4	1	10	1	1	3	3	8	18	4	4	4	4	4	4	4	4	4	4	4	4	16	16	16	48	3	3	3	3	3	3	3	3	3	3	30
442	Male	18	168	80	4	4	3	3	14	4	3	4	4	15	29	4	7	6	3	6	5	4	5	4	4	6	4	15	19	24	58	3	2	2	2	2	3	2	2	3	2	23
443	Female	18	150	45	3	2	2	4	11	2	2	2	3	9	20	6	6	6	6	6	6	6	6	6	7	6	6	25	24	24	73	3	3	3	3	3	3	3	3	3	3	30
444	Female	19	167	66	4	3	3	3	13	3	3	3	3	12	25	6	6	6	6	6	6	6	6	6	6	7	6	24	24	25	73	3	3	3	3	3	3	3	2	3	3	29
445	Female	19	165	62	2	2	2	2	8	2	2	2	2	8	16	2	5	6	4	2	2	2	7	5	5	6	3	13	16	20	49	4	3	3	2	3	4	3	2	3	3	30
446	Male	18	173	63	2	3	3	4	12	3	2	3	3	11	23	5	6	4	5	6	4	5	5	4	3	5	4	18	16	22	56	2	1	1	2	2	2	2	2	2	2	18
447	Female	18	161	44	3	4	4	4	15	2	2	2	3	9	24	4	6	6	4	4	6	4	4	5	4	4	6	16	23	18	57	3	3	2	2	2	3	2	2	2	2	23
448	Male	18	176	60	3	3	3	3	12	3	3	3	3	12	24	2	4	4	4	4	4	4	4	4	4	4	4	14	16	16	46	2	2	2	2	2	2	2	2	2	2	20
449	Female	20	165	56.5	4	4	5	5	18	4	4	4	3	15	33	6	4	3	4	4	6	6	7	6	5	5	6	21	21	20	62	2	4	2	1	1	3	2	3	3	1	22
450	Male	18	183	75	3	4	4	4	15	3	3	3	3	12	27	6	7	3	3	6	7	7	7	7	7	7	7	23	24	27	74	2	4	2	4	2	3	4	2	3	4	30
451	Female	18	164	45	2	1	2	3	8	1	2	2	2	7	15	3	6	6	3	6	6	3	5	6	5	5	6	14	24	22	60	4	4	3	3	3	3	4	3	3	4	34
452	Female	20	168	75	1	3	1	1	6	1	2	1	1	5	11	1	2	7	1	2	4	1	7	4	1	7	1	4	16	18	38	3	2	1	1	3	2	1	4	4	1	22
453	Male	18	177	82	3	3	3	3	12	3	2	3	3	11	23	7	5	5	5	5	5	5	5	5	5	7	7	22	22	22	66	3	3	2	2	2	2	2	3	2	2	23
454	Female	18	165	45	1	1	1	1	4	1	5	1	1	8	12	1	6	5	1	4	5	1	5	1	1	5	1	4	12	20	36	2	2	2	2	2	2	2	2	2	2	20
455	Male	18	171	60	2	2	2	4	10	1	2	2	2	7	17	4	6	4	2	6	7	2	4	6	2	6	5	10	22	22	54	2	3	1	1	1	2	2	1	2	1	16
456	Male	19	180	85	3	3	4	4	14	4	3	4	3	14	28	4	6	6	5	6	6	5	5	6	3	4	1	17	19	21	57	3	3	2	3	3	3	3	3	3	3	29
457	Male	18	174	56	4	3	4	3	14	2	2	3	4	11	25	4	5	4	4	5	6	4	4	5	4	4	4	16	19	18	53	3	3	2	2	2	2	2	2	2	2	22
458	Male	18	170	70	4	3	4	4	15	4	4	4	4	16	31	6	6	6	6	6	6	6	6	6	6	6	2	24	20	24	68	2	2	2	2	2	2	2	2	2	2	20
459	Male	18	170	50	4	1	1	1	7	1	1	1	1	4	11	5	7	5	5	4	7	4	4	2	1	2	7	15	21	17	53	4	4	1	1	2	3	3	2	3	2	25
461	Male	18	176	115	2	2	2	3	9	4	3	4	2	13	22	4	2	6	6	2	5	6	3	5	6	5	5	22	21	12	55	3	2	2	1	1	3	1	2	2	2	19
462	Female	18	165	128	3	3	3	3	12	3	3	3	3	12	24	3	6	4	4	6	7	4	6	7	3	7	7	14	25	25	64	3	2	2	2	2	3	3	3	3	2	25
463	Male	19	175	55	2	2	2	2	8	2	2	2	2	8	16	6	5	6	5	5	5	5	4	5	5	4	5	21	21	18	60	3	3	2	2	2	3	2	3	3	2	25
464	Female	19	170	48	2	4	2	2	10	2	2	2	2	8	18	5	5	5	3	3	3	3	2	3	3	2	5	14	16	12	42	3	2	2	2	2	2	3	3	3	2	24
465	Female	19	161	55	5	5	5	5	20	5	5	5	5	20	40	7	6	7	7	6	6	7	6	7	7	7	7	28	27	25	80	4	3	3	3	3	3	3	3	4	3	32
466	Female	20	155	55	3	3	3	3	12	3	2	2	2	9	21	5	5	4	4	4	6	4	5	4	4	5	5	17	19	19	55	2	2	2	2	2	2	2	2	2	2	20
467	Male	18	164	58	3	4	3	4	14	4	3	4	3	14	28	6	6	5	5	5	6	6	5	5	5	5	6	22	22	21	65	3	3	3	2	3	3	3	3	3	2	28
468	Female	18	158	50	3	3	3	3	12	3	3	3	3	12	24	6	6	6	6	6	6	6	6	6	6	6	6	24	24	24	72	2	2	2	2	2	2	2	2	2	2	20
469	Female	19	163	55	3	2	2	3	10	3	2	3	3	11	21	4	6	6	4	6	6	4	5	6	4	6	7	16	25	23	64	3	1	2	2	2	2	2	3	3	3	23
470	Male	19	172	75	4	4	4	4	16	3	3	3	3	12	28	6	6	2	6	2	6	6	1	6	3	1	6	21	20	10	51	3	3	2	1	2	3	3	3	4	3	27
471	Female	19	155	82	2	3	3	3	11	3	3	3	3	12	23	6	6	5	6	5	6	6	6	5	5	6	5	23	21	23	67	3	3	2	2	2	2	2	2	2	2	22
472	Male	18	175	80	3	5	5	5	18	4	5	4	3	16	34	5	6	6	6	5	6	6	6	6	6	6	6	23	24	23	70	3	3	2	2	2	3	3	4	2	1	25
475	Female	20	168	120	3	3	4	4	14	4	4	4	4	16	30	4	6	6	6	6	6	6	6	6	6	6	6	22	24	24	70	3	3	3	3	3	3	3	3	3	3	30
476	Male	18	174	70	2	2	2	2	8	2	2	2	2	8	16	6	6	6	6	6	6	6	6	6	4	6	4	22	22	24	68	2	2	2	2	2	2	2	2	2	2	20
477	Male	18	192	85	5	4	5	4	18	4	3	2	4	13	31	5	6	6	4	5	5	5	7	5	5	5	5	19	21	23	63	4	4	4	4	4	4	4	4	4	4	40
478	Male	18	177	61	3	2	1	3	9	3	3	2	2	10	19	6	7	4	6	6	6	4	6	6	5	6	7	21	23	25	69	4	4	2	2	3	3	4	3	4	3	32
479	Female	19	163	50	2	2	2	2	8	2	2	2	2	8	16	4	4	1	4	4	4	4	4	4	4	4	4	16	13	16	45	2	2	2	2	2	2	2	2	2	2	20
481	Female	19	158	55	4	2	2	2	10	2	2	2	2	8	18	4	4	2	4	4	4	4	4	4	4	4	4	16	14	16	46	4	4	4	4	4	2	2	2	2	2	30
482	Male	18	172	62.5	4	4	4	4	16	4	3	4	4	15	31	5	6	6	4	6	6	5	6	6	5	6	7	19	25	24	68	3	3	2	3	2	3	3	2	3	2	26
483	Male	19	186	63	4	4	4	4	16	4	3	4	3	14	30	6	7	5	5	6	6	6	7	6	5	5	4	22	21	25	68	3	2	1	2	2	2	2	2	2	2	20
484	Male	18	178	59	2	2	3	4	11	2	2	2	3	9	20	6	6	6	6	6	5	3	7	5	2	7	3	17	19	26	62	4	4	2	4	3	4	4	4	4	4	37
485	Female	18	160	47	3	3	3	3	12	3	3	2	2	10	22	4	4	4	4	4	4	3	4	3	2	6	6	13	17	18	48	3	2	2	2	1	2	1	2	2	2	19
486	Male	19	185	78	5	5	5	5	20	4	4	4	5	17	37	6	6	6	5	6	6	6	6	6	6	6	6	23	24	24	71	3	3	2	2	3	3	3	3	4	3	29
487	Female	18	160	53	3	3	2	3	11	2	2	3	3	10	21	3	6	3	3	6	5	6	6	3	3	6	3	15	14	24	53	3	3	1	2	2	2	2	2	2	2	21
488	Male	18	176.5	60	5	5	5	5	20	5	5	5	5	20	40	6	7	7	7	7	7	7	7	7	7	7	7	27	28	28	83	3	3	3	3	3	3	3	3	3	3	30
489	Female	19	157	46	4	3	4	4	15	4	2	3	3	12	27	6	6	6	6	6	6	6	6	6	6	6	7	24	25	24	73	3	3	2	3	3	3	3	3	3	2	28
490	Male	19	174	64	1	3	3	3	10	3	3	3	3	12	22	5	4	6	6	4	6	6	6	6	6	5	7	23	25	19	67	4	2	2	3	3	1	3	2	3	3	26
491	Male	19	182	65	4	4	3	4	15	4	3	2	3	12	27	6	5	3	4	6	5	5	3	4	4	5	4	19	16	19	54	4	3	2	2	2	3	3	3	3	3	28
492	Male	18	173	68	4	4	4	4	16	4	4	4	4	16	32	6	6	7	6	6	6	6	6	6	6	6	6	24	25	24	73	4	2	4	4	4	4	4	4	4	4	38
493	Female	19	158	53	4	4	4	4	16	4	2	3	3	12	28	5	5	5	5	5	4	5	5	5	4	5	4	19	18	20	57	3	2	2	2	2	2	2	2	2	2	21
494	Male	18	185	120	5	5	5	5	20	5	5	5	5	20	40	7	7	7	7	7	6	7	5	7	7	6	6	28	26	25	79	3	2	2	3	3	3	3	3	3	4	29
495	Male	20	188	78	3	3	3	3	12	3	3	3	3	12	24	7	7	7	7	7	7	7	7	7	7	7	7	28	28	28	84	4	4	4	4	4	4	4	4	4	4	40
496	Female	20	165	51	3	2	3	3	11	2	2	2	2	8	19	5	6	7	5	4	6	5	6	5	4	5	3	19	21	21	61	2	2	2	2	2	2	3	3	3	2	23
497	Male	18	186	65	3	2	2	3	10	2	2	2	2	8	18	4	7	7	4	6	7	4	4	5	4	6	6	16	25	23	64	3	3	1	2	1	2	1	1	2	1	17
498	Male	19	169	50	4	2	2	2	10	2	1	1	1	5	15	5	6	6	6	4	7	5	7	7	3	7	7	19	27	24	70	3	3	2	3	2	3	3	3	3	3	28
499	Male	20	174	64	3	3	3	3	12	3	4	3	3	13	25	5	6	3	3	4	5	2	2	3	2	5	2	12	13	17	42	3	3	3	3	3	3	3	3	3	3	30
500	Female	18	161	51	3	3	3	4	13	3	2	2	3	10	23	5	5	5	5	4	5	5	6	4	5	4	4	20	18	19	57	3	2	2	2	3	3	3	3	3	3	27
501	Male	21	170	69	4	3	2	4	13	3	3	3	3	12	25	6	7	7	6	6	6	6	6	6	6	6	6	24	25	25	74	3	3	3	3	3	3	3	3	3	3	30
502	Female	19	154	89	4	4	4	4	16	4	5	4	4	17	33	5	5	5	5	5	5	5	5	5	5	5	5	20	20	20	60	2	2	2	2	2	3	4	3	3	2	25
504	Male	20	173	56	4	4	4	4	16	4	4	4	4	16	32	6	6	6	5	6	6	6	6	6	5	6	3	22	21	24	67	3	3	2	2	2	3	2	2	3	2	24
505	Male	19	181	63	3	4	4	4	15	4	3	4	4	15	30	5	5	6	4	4	6	4	4	4	4	6	3	17	19	19	55	4	3	2	2	3	3	3	2	2	3	27
506	Male	20	181	75	5	5	4	4	18	4	3	4	4	15	33	7	7	6	7	7	6	6	7	6	6	7	6	26	24	28	78	3	3	3	3	1	3	3	2	3	3	27
507	Male	19	168.5	120	3	3	3	4	13	3	3	4	3	13	26	6	5	5	4	5	6	4	4	6	3	6	4	17	21	20	58	3	3	2	2	2	2	2	3	3	2	24
508	Female	18	167	65	1	1	1	1	4	4	2	1	3	10	14	2	3	2	2	3	3	2	4	2	2	3	3	8	10	13	31	2	2	2	3	2	2	2	2	2	2	21
509	Male	19	165	65	3	2	3	3	11	2	2	2	3	9	20	5	6	6	3	5	7	3	5	5	3	5	5	14	23	21	58	3	3	3	3	3	3	4	3	3	2	30
510	Female	18	160	56	4	4	4	4	16	2	2	1	2	7	23	4	2	2	5	2	4	5	4	2	4	3	2	18	10	11	39	2	1	2	1	1	1	1	1	2	1	13
511	Female	20	162	70	1	2	2	3	8	2	2	3	2	9	17	5	6	4	4	6	4	4	4	5	4	7	4	17	17	23	57	3	2	2	1	1	3	2	1	2	2	19
512	Male	19	175	75	4	4	2	4	14	4	4	4	4	16	30	5	5	5	5	5	2	5	5	5	5	5	5	20	17	20	57	2	2	2	2	2	2	2	2	2	2	20
513	Male	18	167	52	3	3	3	3	12	2	2	2	2	8	20	4	7	6	4	6	6	4	5	6	4	5	3	16	21	23	60	3	2	2	2	2	2	2	2	2	2	21
514	Female	19	153	52	2	2	2	2	8	2	2	2	2	8	16	2	3	4	5	3	5	4	4	4	4	5	1	15	14	15	44	2	2	1	1	2	2	2	2	2	1	17
515	Male	19	172	70	5	4	4	5	18	4	4	4	4	16	34	6	6	4	5	6	4	5	6	6	6	6	6	22	20	24	66	3	2	2	3	3	2	3	2	3	2	25
516	Female	18	165	57	4	4	5	5	18	5	5	5	5	20	38	6	7	7	6	7	7	6	7	7	5	7	7	23	28	28	79	4	3	1	3	3	4	2	3	4	3	30
517	Male	20	191	85	3	3	3	3	12	3	2	3	3	11	23	5	6	4	3	5	4	4	4	4	4	5	4	16	16	20	52	2	2	2	2	2	2	2	2	2	2	20
518	Male	18	173	63	3	4	4	4	15	4	2	3	3	12	27	3	5	4	5	4	6	5	5	5	3	4	4	16	19	18	53	3	2	1	2	2	3	2	2	2	2	21
519	Female	18	158	40	4	4	4	4	16	4	4	4	4	16	32	5	5	5	4	5	7	5	4	6	4	6	6	18	24	20	62	3	2	2	2	2	2	2	2	2	2	21
520	Male	18	185	74	3	3	3	3	12	3	3	3	3	12	24	4	6	6	6	5	7	4	5	5	5	6	5	19	23	22	64	4	3	2	2	3	3	3	3	3	3	29
521	Female	20	152	43	2	4	4	4	14	4	2	3	3	12	26	5	5	6	6	6	5	6	6	6	6	7	6	23	23	24	70	3	4	3	3	3	3	4	3	3	3	32
522	Male	18	170	68	3	4	4	4	15	4	3	4	4	15	30	5	6	4	5	5	5	5	5	4	5	5	5	20	18	21	59	2	2	1	2	2	2	2	2	2	2	19
523	Male	19	173	55	3	3	2	4	12	3	2	3	3	11	23	6	6	6	6	6	6	6	6	6	6	6	6	24	24	24	72	3	2	3	2	2	3	3	2	3	2	25
524	Male	19	173	63	3	2	3	3	11	2	2	3	3	10	21	5	6	6	6	6	6	6	6	6	6	6	7	23	25	24	72	3	3	2	3	2	3	3	3	3	2	27
526	Male	19	186	92	4	2	3	3	12	4	3	3	2	12	24	5	6	6	5	5	5	3	6	6	2	6	3	15	20	23	58	3	2	2	2	2	3	3	2	3	2	24
527	Male	21	174	98	3	3	3	3	12	3	3	2	2	10	22	3	5	6	5	5	7	3	6	5	4	6	3	15	21	22	58	3	3	2	2	1	3	1	3	3	2	23
528	Female	18	163	70	3	3	3	3	12	3	2	3	3	11	23	4	4	4	4	4	4	4	4	4	4	4	4	16	16	16	48	3	3	2	3	2	2	2	2	2	2	23
529	Male	18	174	65	4	4	4	4	16	4	2	3	5	14	30	4	4	4	4	4	4	4	4	4	4	5	7	16	19	17	52	3	2	2	2	1	2	2	2	2	2	20
530	Female	19	160	48	3	3	3	3	12	2	2	2	3	9	21	6	7	5	4	5	6	5	6	3	6	6	5	21	19	24	64	3	2	2	1	2	3	2	1	2	2	20
531	Male	18	185	70	3	4	4	4	15	3	2	2	3	10	25	5	7	6	4	6	7	6	6	6	4	6	6	19	25	25	69	4	4	2	4	4	4	4	4	4	4	38
532	Female	18	168	67	2	2	2	2	8	2	2	2	2	8	16	3	5	5	4	5	6	4	4	4	4	7	6	15	21	21	57	3	2	2	2	2	2	2	2	2	2	21
533	Female	20	155	52	4	3	4	4	15	4	4	4	4	16	31	4	6	6	6	6	6	6	6	6	6	6	6	22	24	24	70	3	2	1	2	1	2	2	2	2	2	19
534	Female	18	150	47.2	3	4	3	3	13	3	3	2	3	11	24	4	6	6	6	6	6	6	6	6	6	6	6	22	24	24	70	1	4	4	4	1	1	1	1	1	1	19
535	Male	18	186	90	4	4	4	4	16	4	4	4	4	16	32	6	6	6	6	6	6	6	6	6	6	6	6	24	24	24	72	2	2	1	2	2	2	2	2	2	2	19
536	Female	18	157	48	3	2	3	4	12	2	2	3	3	10	22	5	5	5	4	5	5	3	4	5	3	5	5	15	20	19	54	2	2	2	3	2	2	2	3	3	2	23
537	Female	19	162	55	2	2	2	3	9	2	2	3	2	9	18	5	7	6	5	6	3	4	7	3	4	6	1	18	13	26	57	3	3	2	4	3	3	2	2	3	3	28
539	Female	20	160	60	3	3	3	3	12	3	3	3	3	12	24	4	4	4	4	4	4	4	4	4	4	4	4	16	16	16	48	2	2	2	3	2	3	2	3	2	3	24
540	Female	19	168	47	1	1	1	2	5	2	2	2	2	8	13	5	3	5	4	3	6	4	3	5	2	6	6	15	22	15	52	3	3	2	2	2	3	3	3	3	2	26
541	Male	21	170	60	5	5	5	5	20	5	4	5	4	18	38	6	6	6	5	6	3	6	5	4	6	5	5	23	18	22	63	3	2	1	2	1	2	2	2	2	1	18
542	Male	20	178	74	1	4	4	4	13	4	5	4	4	17	30	7	6	7	7	6	5	7	7	6	6	4	6	27	24	23	74	4	4	4	4	4	4	4	4	4	4	40
543	Male	18	178	70	3	3	3	3	12	3	3	3	3	12	24	4	7	4	4	6	7	4	7	7	4	7	7	16	25	27	68	3	3	2	2	2	2	2	2	2	2	22
544	Male	20	170	65	3	1	3	3	10	3	3	3	3	12	22	7	7	7	7	7	7	7	7	7	7	7	7	28	28	28	84	3	3	3	3	3	3	3	3	3	3	30
545	Female	19	168	100	5	3	5	5	18	4	4	3	3	14	32	6	6	6	6	5	3	5	5	6	5	6	2	22	17	22	61	3	2	1	2	2	2	2	2	2	1	19
546	Male	19	176	65	1	1	1	1	4	1	5	1	1	8	12	3	7	7	1	6	5	1	1	5	1	1	3	6	20	15	41	3	3	1	1	1	1	1	1	3	2	17
547	Female	18	166	56	2	1	1	1	5	1	2	1	1	5	10	1	7	4	1	7	3	1	7	2	1	7	6	4	15	28	47	1	2	1	1	1	2	1	1	2	1	13
548	Female	19	157	57	2	2	2	3	9	2	2	2	2	8	17	6	5	5	5	4	6	5	5	2	4	4	1	20	14	18	52	2	2	2	2	2	2	2	2	2	2	20
549	Female	19	164	62	3	3	3	3	12	3	2	3	3	11	23	6	6	4	3	5	6	5	5	4	4	5	3	18	17	21	56	3	3	2	2	2	3	2	2	2	2	23
550	Male	19	185	73	3	2	3	2	10	2	2	3	3	10	20	5	7	6	4	7	6	4	7	5	4	7	7	17	24	28	69	3	3	2	4	3	3	3	3	2	2	28
554	Male	20	170	55	5	5	5	5	20	4	3	4	5	16	36	4	4	5	4	4	3	4	4	1	4	3	3	16	12	15	43	3	2	2	2	2	3	2	3	3	2	24
555	Female	20	163	58	1	1	1	3	6	1	3	4	3	11	17	6	6	6	6	6	6	6	6	6	6	6	6	24	24	24	72	4	3	2	2	3	2	2	2	2	2	24
556	Female	19	165	120	4	2	3	2	11	3	3	2	2	10	21	4	6	6	6	6	5	6	5	5	5	5	5	21	21	22	64	3	2	3	3	3	3	3	3	3	3	29
557	Female	20	168	56	3	2	4	4	13	3	2	2	2	9	22	2	2	2	2	2	2	2	2	2	2	2	2	8	8	8	24	2	2	2	2	2	2	2	2	2	2	20
558	Female	19	173	60	3	2	2	2	9	3	2	3	2	10	19	4	6	6	4	6	5	4	7	6	4	7	6	16	23	26	65	3	2	2	2	2	2	3	3	3	2	24
559	Female	19	165	55	4	3	3	2	12	4	2	2	3	11	23	4	6	6	3	6	7	5	7	7	7	7	6	19	26	26	71	4	4	3	3	4	4	4	3	3	3	35
560	Male	19	175	75	4	4	4	4	16	4	4	4	2	14	30	5	3	2	4	3	5	5	5	5	4	4	2	18	14	15	47	3	3	2	3	2	2	2	2	2	2	23
561	Female	18	165	59	4	4	5	5	18	5	4	5	4	18	36	7	7	7	7	7	7	6	7	7	7	6	7	27	28	27	82	4	4	4	4	4	4	4	4	3	4	39
562	Female	18	162	48	3	3	3	3	12	3	3	3	3	12	24	5	6	6	5	6	6	5	7	6	5	7	6	20	24	26	70	3	3	3	3	3	3	3	3	3	3	30
563	Female	19	163	48.5	3	3	3	3	12	3	3	3	3	12	24	5	5	5	4	4	5	4	4	4	4	6	5	17	19	19	55	3	3	2	3	3	3	2	3	3	3	28
564	Female	20	160	52	2	1	2	2	7	2	2	2	2	8	15	5	6	6	4	3	4	3	5	2	2	6	2	14	14	20	48	2	3	2	2	2	2	2	2	2	2	21
565	Female	19	162	46	3	3	3	3	12	3	2	2	4	11	23	6	5	5	6	5	5	5	5	5	5	5	5	22	20	20	62	3	3	3	3	3	3	3	3	3	3	30
566	Female	19	168	63	3	3	3	3	12	3	1	3	1	8	20	5	6	3	5	6	3	5	6	3	4	6	3	19	12	24	55	3	3	2	2	2	2	2	2	2	2	22
567	Female	19	165	55	2	3	4	4	13	3	3	3	2	11	24	6	6	5	5	6	6	5	7	6	5	6	7	21	24	25	70	3	3	3	3	3	3	3	3	3	3	30
568	Female	18	167	82	3	1	3	1	8	1	1	1	1	4	12	7	5	4	4	4	6	1	4	6	4	6	5	16	21	19	56	3	2	2	2	3	4	2	2	2	2	24
569	Female	20	170.1	57.4	4	4	5	4	17	3	2	2	4	11	28	7	5	3	7	5	5	7	2	2	6	1	5	27	15	13	55	2	2	3	2	2	2	2	2	2	2	21
570	Female	18	166	65	2	2	2	2	8	2	2	2	2	8	16	4	4	4	4	4	3	3	4	4	4	4	3	15	14	16	45	2	2	2	2	2	2	2	2	2	2	20
571	Female	19	155	54	2	2	2	3	9	2	2	2	2	8	17	4	5	3	3	4	3	3	4	3	3	3	4	13	13	16	42	3	3	3	2	2	3	2	2	3	2	25
572	Male	18	176	62.5	2	4	5	5	16	4	4	4	4	16	32	7	6	6	6	6	7	6	7	7	7	7	7	26	27	26	79	4	3	2	3	2	4	4	3	4	3	32
573	Female	20	157	47	5	5	5	5	20	5	4	5	5	19	39	7	7	5	7	6	7	7	7	7	7	7	7	28	26	27	81	4	4	2	3	2	4	4	4	4	3	34
574	Male	19	165	60	3	3	3	2	11	3	3	3	3	12	23	1	4	4	4	4	4	4	4	4	4	4	4	13	16	16	45	2	2	2	2	2	2	2	2	2	2	20
575	Female	19	154	48	3	2	3	3	11	2	2	2	2	8	19	5	6	6	3	3	5	3	5	5	3	5	4	14	20	19	53	2	1	1	1	1	2	1	1	2	2	14
576	Female	18	171	57	1	1	2	1	5	3	3	3	1	10	15	4	6	4	6	5	3	5	5	4	6	2	4	21	15	18	54	4	2	2	3	3	4	4	4	4	4	34
577	Female	18	152	44	2	3	3	3	11	3	2	3	3	11	22	5	6	5	5	5	5	5	5	4	5	5	6	20	20	21	61	3	3	3	2	2	3	3	3	4	3	29
578	Female	20	168	62	3	2	2	3	10	2	3	3	3	11	21	5	6	6	5	6	6	4	5	5	4	7	4	18	21	24	63	3	3	3	3	3	3	3	3	3	3	30
579	Male	20	178	88	4	4	4	5	17	4	3	4	4	15	32	7	6	5	6	6	6	6	6	6	6	6	5	25	22	24	71	4	4	2	3	2	3	3	3	3	3	30
580	Female	18	164	55	2	3	2	3	10	3	2	2	3	10	20	4	4	3	4	4	4	4	3	4	3	3	4	15	15	14	44	2	2	1	2	1	2	2	1	2	1	16
581	Male	20	174	60	4	4	4	4	16	4	3	4	4	15	31	6	6	6	6	6	6	6	6	6	6	6	6	24	24	24	72	3	3	2	2	2	3	3	3	3	3	27
582	Male	20	175	65	2	3	4	4	13	4	3	3	4	14	27	5	6	6	6	6	6	6	6	6	6	6	6	23	24	24	71	3	3	2	3	3	3	3	3	3	3	29
583	Female	19	160	49	3	3	3	3	12	3	3	3	3	12	24	4	6	6	4	6	6	6	6	6	6	6	6	20	24	24	68	3	3	2	3	3	3	3	3	3	3	29
584	Female	18	160	56	2	2	2	2	8	4	2	2	2	10	18	4	4	4	3	2	5	2	5	5	3	4	5	12	19	15	46	2	2	2	2	2	2	2	2	2	2	20
585	Female	19	165	67	4	3	4	3	14	3	4	3	3	13	27	5	5	5	5	4	5	5	5	4	5	1	6	20	20	15	55	2	2	2	2	2	2	3	3	3	3	24
586	Female	19	153	48	1	2	3	3	9	2	2	2	3	9	18	5	6	3	3	6	5	4	5	4	4	6	6	16	18	23	57	4	2	2	1	1	3	1	2	3	2	21
587	Female	19	170	52	3	3	3	5	14	1	1	1	3	6	20	4	6	6	3	5	4	4	6	4	4	4	7	15	21	21	57	4	4	3	3	3	4	3	2	3	3	32
588	Female	20	164	54	2	2	2	2	8	2	2	2	2	8	16	1	5	5	1	2	4	1	5	2	1	5	5	4	16	17	37	4	2	1	2	2	3	2	2	2	2	22
589	Female	18	161	50	3	2	2	2	9	2	2	2	2	8	17	5	5	5	5	5	5	5	5	5	5	5	5	20	20	20	60	3	3	3	3	3	3	3	3	3	3	30
590	Male	19	160	55	3	3	3	3	12	3	2	2	2	9	21	5	5	5	5	5	6	2	4	5	4	5	5	16	21	19	56	2	2	2	2	2	2	2	2	3	2	21
591	Female	18	160	46	2	2	1	3	8	2	2	2	2	8	16	5	5	4	4	2	6	4	4	6	4	6	6	17	22	17	56	3	3	3	3	3	3	3	2	3	3	29
592	Male	18	186	88	5	5	5	5	20	5	5	5	5	20	40	7	7	5	7	7	7	7	7	7	7	7	7	28	26	28	82	4	4	2	4	4	4	4	4	4	4	38
593	Female	19	160	45	2	1	1	1	5	1	3	3	3	10	15	4	6	5	5	4	4	4	6	5	4	7	4	17	18	23	58	3	3	2	3	4	3	4	3	3	3	31
594	Female	18	163	65	2	1	1	3	7	3	2	3	2	10	17	7	6	4	6	2	6	4	4	6	4	4	6	21	22	16	59	3	3	2	2	3	3	3	3	3	2	27
595	Male	20	168	70	5	5	5	5	20	4	4	4	4	16	36	6	6	6	6	6	7	6	6	7	6	7	7	24	27	25	76	3	3	2	3	4	4	2	3	3	2	29
596	Female	19	162	57	3	3	3	4	13	3	3	4	3	13	26	3	6	6	6	6	6	6	6	6	6	6	6	21	24	24	69	3	3	3	3	3	3	3	3	3	3	30
597	Female	19	155	52	3	3	4	4	14	3	3	3	3	12	26	5	6	4	4	6	6	2	7	4	2	6	6	13	20	25	58	3	2	1	1	2	4	2	2	3	1	21
598	Male	18	177	60	2	2	3	3	10	2	2	2	2	8	18	6	6	6	3	6	6	3	6	4	3	7	4	15	20	25	60	3	3	2	3	2	3	3	2	3	2	26
599	Male	18	179	60	4	3	4	4	15	4	3	4	4	15	30	6	6	5	6	6	6	6	6	6	6	6	6	24	23	24	71	3	3	3	3	3	3	3	3	3	3	30
600	Female	18	160	50	3	3	3	3	12	2	2	2	2	8	20	5	4	6	5	4	4	5	4	4	3	3	3	18	17	15	50	4	4	3	3	3	4	3	3	3	3	33
601	Female	18	160	125	2	1	2	2	7	2	1	2	2	7	14	2	6	6	2	6	6	2	3	3	2	5	6	8	21	20	49	4	4	3	2	2	2	2	2	2	2	25
602	Female	19	165	54	3	3	2	3	11	2	2	2	2	8	19	4	6	4	5	5	4	4	3	3	4	2	1	17	12	16	45	3	3	2	2	2	3	3	3	3	2	26
603	Female	18	165	75	2	1	2	2	7	2	2	2	2	8	15	3	3	6	2	1	6	1	7	6	2	7	6	8	24	18	50	3	2	1	2	2	2	2	1	2	2	19
604	Male	18	164	64	2	4	4	4	14	4	4	4	3	15	29	5	6	6	6	6	6	6	6	7	6	6	6	23	25	24	72	2	2	2	2	2	2	2	2	2	2	20
605	Male	19	180	75	5	5	4	5	19	5	5	5	4	19	38	5	7	7	6	6	5	5	7	6	5	7	7	21	25	27	73	4	2	2	4	3	3	3	3	3	3	30
606	Female	18	165	48	3	3	3	3	12	3	3	3	3	12	24	4	4	3	3	4	5	4	4	4	4	5	7	15	19	17	51	2	1	2	2	1	3	3	2	2	2	20
607	Male	19	173	65	2	2	2	4	10	3	2	4	4	13	23	4	6	6	6	6	5	4	6	4	4	6	6	18	21	24	63	4	3	2	2	2	3	3	3	3	3	28
608	Male	18	170	65	4	4	4	4	16	3	2	4	3	12	28	6	3	6	4	2	5	5	3	4	4	1	3	19	18	9	46	3	3	3	2	2	3	3	2	3	2	26
609	Male	18	177	65	3	3	3	3	12	3	3	3	3	12	24	7	6	4	1	6	5	1	3	4	1	4	4	10	17	19	46	2	2	1	1	1	2	3	1	2	4	19
610	Male	18	165	55	4	4	5	5	18	4	5	4	4	17	35	7	7	5	7	7	7	7	7	7	7	7	6	28	25	28	81	4	3	2	4	4	4	4	2	2	4	33
611	Male	20	177	58	5	4	4	4	17	4	4	4	4	16	33	6	6	5	6	5	6	5	3	5	5	5	7	22	23	19	64	2	2	1	2	2	2	2	2	3	2	20
612	Female	20	155	115	4	4	2	2	12	2	2	2	1	7	19	3	3	3	3	4	6	4	6	4	2	6	6	12	19	19	50	2	2	2	2	2	3	2	2	2	2	21
613	Male	19	174	73	2	2	2	3	9	2	2	3	3	10	19	3	6	5	4	5	4	3	4	3	2	5	3	12	15	20	47	3	3	2	2	2	2	2	3	4	2	25
614	Male	18	179	59	3	4	3	4	14	4	4	4	3	15	29	6	5	6	6	6	5	6	6	6	6	6	6	24	23	23	70	3	2	2	3	2	2	3	2	3	2	24
615	Male	19	175	74	4	4	4	5	17	5	4	5	5	19	36	5	7	6	6	6	4	4	7	4	5	4	4	20	18	24	62	3	3	3	3	2	2	2	3	2	2	25
616	Male	19	182	80	4	4	4	4	16	4	3	4	3	14	30	6	6	6	6	6	6	6	6	6	6	6	5	24	23	24	71	3	3	1	2	2	3	3	3	3	2	25
617	Female	18	168	53	4	3	4	4	15	3	3	4	3	13	28	6	6	3	2	6	7	4	3	7	4	5	7	16	24	20	60	2	3	2	2	2	1	1	2	2	2	19
618	Female	19	164	62	4	4	4	4	16	4	4	4	4	16	32	6	5	4	5	3	5	4	6	5	4	6	5	19	19	20	58	3	3	2	2	1	2	2	2	2	2	21
619	Female	20	158	97	1	2	2	2	7	4	2	2	2	10	17	4	3	3	3	2	6	1	1	3	3	6	6	11	18	12	41	1	1	1	1	1	1	1	1	2	1	11
620	Female	18	151	40	2	2	2	2	8	2	2	2	2	8	16	5	5	4	3	4	5	4	3	4	3	4	3	15	16	16	47	3	2	2	2	2	3	2	1	3	3	23
621	Male	19	185	100	2	2	2	3	9	2	2	2	3	9	18	1	6	7	1	6	3	1	5	1	1	6	2	4	13	23	40	3	2	2	2	2	3	3	2	4	2	25
622	Male	18	182	72	4	4	4	4	16	4	4	4	4	16	32	5	6	6	6	6	6	6	6	6	6	6	6	23	24	24	71	3	3	3	3	3	3	3	3	3	3	30
623	Male	18	172	62	4	4	4	4	16	4	4	4	4	16	32	6	5	6	6	5	6	6	6	6	6	6	6	24	24	22	70	3	3	3	3	3	3	3	3	3	3	30
624	Female	20	165	52	2	1	1	1	5	1	2	1	1	5	10	2	5	4	2	3	5	2	3	4	2	5	3	8	16	16	40	2	2	1	1	1	2	2	2	2	2	17
625	Male	18	187	81	5	5	5	5	20	3	4	5	5	17	37	7	4	6	7	4	7	7	4	7	7	4	7	28	27	16	71	3	2	1	2	2	3	3	2	3	3	24
626	Male	19	176	51	4	3	4	3	14	3	2	3	4	12	26	6	7	6	5	6	6	6	6	6	5	6	7	22	25	25	72	4	2	2	3	3	4	4	4	4	3	33
627	Female	18	163	60	3	3	4	3	13	3	2	3	3	11	24	7	6	4	4	4	6	4	4	6	4	4	4	19	20	18	57	2	2	2	2	2	2	2	2	2	2	20
628	Male	18	179	64	4	4	4	4	16	3	3	3	3	12	28	4	4	4	4	4	4	4	4	4	4	4	4	16	16	16	48	2	2	3	3	2	3	2	2	3	2	24
629	Female	18	160	50	2	2	2	2	8	2	4	2	2	10	18	1	1	6	6	4	6	6	6	6	6	6	6	19	24	17	60	4	4	4	4	4	4	4	4	4	4	40
630	Female	19	167	56	1	1	5	2	9	1	1	1	1	4	13	5	6	4	6	6	7	7	7	6	4	7	7	22	24	26	72	2	2	2	2	2	2	2	2	2	2	20
631	Female	19	158	55	1	1	1	1	4	1	3	1	1	6	10	4	4	4	5	2	4	5	1	2	5	1	4	19	14	8	41	4	4	3	3	3	3	4	4	4	3	35
633	Male	18	171	53	3	3	3	4	13	3	3	3	4	13	26	6	6	6	6	6	6	5	6	7	7	7	7	24	26	25	75	3	3	2	3	3	4	4	2	3	2	29
634	Male	18	180	70	2	1	2	2	7	2	2	2	2	8	15	4	6	4	3	6	6	3	6	4	3	6	4	13	18	24	55	3	2	2	2	2	3	2	3	3	2	24
635	Male	18	170	51	3	3	3	3	12	3	3	3	3	12	24	4	5	5	3	5	4	4	4	4	4	4	4	15	17	18	50	3	2	2	2	2	2	2	2	3	2	22
637	Female	19	166	50	1	5	5	5	16	5	1	5	5	16	32	7	7	7	7	7	7	7	7	7	7	7	7	28	28	28	84	4	4	4	4	4	4	4	4	4	4	40
638	Female	20	163	62	2	2	2	4	10	2	3	3	2	10	20	4	5	5	4	5	5	4	4	5	4	4	4	16	19	18	53	3	2	2	2	2	3	3	2	2	2	23
639	Male	21	177	65	5	5	5	5	20	5	5	5	5	20	40	7	6	7	7	6	7	7	7	7	7	7	7	28	28	26	82	3	3	3	3	3	3	3	3	3	3	30
641	Female	19	162	60	2	2	2	2	8	4	3	3	2	12	20	5	6	5	4	5	6	4	5	5	4	5	5	17	21	21	59	4	3	3	3	3	3	3	3	3	3	31
642	Male	18	181	65	3	3	3	3	12	3	4	3	3	13	25	5	7	3	4	7	5	5	4	4	4	4	3	18	15	22	55	2	2	2	2	2	2	2	2	2	2	20
643	Male	19	185	91	3	3	3	3	12	3	3	3	3	12	24	5	6	6	4	4	6	4	4	4	4	4	4	17	20	18	55	3	4	3	3	2	2	2	3	4	2	28
644	Female	20	160	48	4	3	2	4	13	4	2	4	4	14	27	6	6	6	6	4	7	6	6	7	6	7	7	24	27	23	74	3	3	2	3	3	3	3	3	3	3	29
645	Male	20	180	120	1	1	1	1	4	1	5	1	1	8	12	1	1	1	1	1	1	1	1	1	1	1	1	4	4	4	12	2	1	1	1	1	1	1	1	1	1	11
646	Female	20	163	50	3	3	3	3	12	3	3	3	3	12	24	7	4	4	7	4	4	7	4	4	7	7	7	28	19	19	66	4	4	3	3	3	4	4	4	4	3	36
647	Male	19	174	65	5	3	4	4	16	4	2	3	4	13	29	5	5	5	5	5	5	5	5	5	5	5	5	20	20	20	60	3	3	3	3	3	3	3	3	3	3	30
648	Male	21	165	60	1	1	4	2	8	4	5	5	4	18	26	1	6	6	6	5	5	5	6	6	5	6	5	17	22	23	62	3	3	4	4	4	4	4	3	3	3	35
650	Female	19	168	60	3	3	4	4	14	2	2	4	2	10	24	5	7	3	4	5	6	4	6	6	3	5	6	16	21	23	60	3	3	1	1	1	3	2	1	3	2	20
651	Male	18	183	70	4	3	4	3	14	3	3	3	2	11	25	5	6	5	4	5	6	4	5	3	4	6	6	17	20	22	59	3	3	2	2	2	3	2	2	2	2	23
652	Male	20	172	60	3	3	3	3	12	3	3	3	3	12	24	4	4	4	4	4	4	4	4	4	4	4	4	16	16	16	48	2	2	2	2	2	2	2	2	2	2	20
653	Female	18	160	47	3	3	3	3	12	3	2	3	3	11	23	4	6	6	4	6	6	4	6	6	4	6	6	16	24	24	64	2	3	3	3	2	3	3	3	3	2	27
654	Male	18	172	65	5	5	5	5	20	5	4	5	5	19	39	7	5	5	7	5	6	7	6	7	7	5	7	28	25	21	74	3	3	2	2	2	3	2	2	2	2	23
655	Male	21	168	65	2	4	4	4	14	4	4	4	4	16	30	7	7	7	7	7	7	7	7	7	7	7	7	28	28	28	84	4	4	4	4	4	4	4	4	4	4	40
656	Male	18	173	68	4	4	4	5	17	5	3	4	2	14	31	5	6	7	5	5	6	3	5	7	7	6	5	20	25	22	67	3	3	4	3	2	3	3	4	3	2	30
657	Female	21	158	51	3	4	4	4	15	4	4	4	4	16	31	5	5	6	6	6	6	5	5	6	5	6	6	21	24	22	67	2	3	2	2	3	3	3	2	4	3	27
658	Female	20	155	46	2	4	4	4	14	4	3	3	3	13	27	5	7	6	6	6	7	5	5	6	5	6	5	21	24	24	69	3	3	3	3	3	3	3	3	3	3	30
659	Female	19	158	60	2	2	2	2	8	2	2	2	2	8	16	4	6	6	3	3	5	2	2	6	2	2	4	11	21	13	45	2	2	2	1	1	2	2	2	2	2	18
661	Male	20	170	51	3	3	3	3	12	3	3	3	3	12	24	4	4	4	4	4	4	4	4	4	4	4	4	16	16	16	48	3	3	3	3	3	3	3	3	3	3	30
662	Male	19	184	66	5	5	5	5	20	4	4	5	5	18	38	6	6	6	5	5	5	5	6	6	6	4	6	22	23	21	66	3	3	3	3	2	3	2	2	2	1	24
663	Male	20	170	70	5	4	4	4	17	4	3	4	4	15	32	6	6	6	6	6	6	6	5	6	6	6	6	24	24	23	71	3	3	3	3	3	3	3	3	3	3	30
664	Female	19	158	47	5	5	5	5	20	5	4	5	5	19	39	7	7	7	6	7	7	4	7	6	4	7	7	21	27	28	76	3	3	3	4	4	4	4	4	4	4	37
665	Male	20	171	56	2	4	4	4	14	4	3	3	4	14	28	6	6	6	6	6	6	6	6	6	6	7	6	24	24	25	73	4	4	3	2	3	4	4	4	4	4	36
666	Male	19	175	100	2	5	5	5	17	5	4	5	5	19	36	7	7	7	7	7	7	7	7	7	7	7	7	28	28	28	84	1	3	4	4	4	4	4	3	3	3	33
668	Male	19	176	78	3	3	3	3	12	2	2	3	2	9	21	6	7	6	6	7	6	6	7	7	6	7	7	24	26	28	78	3	3	2	3	3	3	3	2	3	2	27
669	Female	19	166	57	3	3	4	4	14	4	3	3	3	13	27	5	6	7	6	6	5	6	7	4	6	6	6	23	22	25	70	4	4	3	4	3	4	4	3	4	4	37
671	Male	18	178	65	3	1	3	3	10	2	1	1	1	5	15	5	7	7	4	7	7	4	7	4	4	7	6	17	24	28	69	2	2	1	2	1	3	3	2	4	2	22
672	Male	21	181	142	4	2	2	2	10	4	2	4	2	12	22	3	6	4	2	6	5	2	6	6	6	6	6	13	21	24	58	1	2	1	1	1	1	1	2	3	1	14
673	Male	19	171	75	2	3	3	3	11	2	2	2	3	9	20	3	4	4	2	3	4	2	2	4	2	3	5	9	17	12	38	3	2	2	3	3	3	3	2	3	2	26
674	Male	20	164	51	3	5	3	4	15	2	2	2	3	9	24	6	6	6	5	4	5	5	4	5	5	5	6	21	22	19	62	2	2	2	2	1	2	2	2	2	2	19
675	Female	19	163	54	2	2	2	3	9	4	3	3	3	13	22	5	5	5	5	3	5	5	3	3	3	5	5	18	18	16	52	3	3	1	2	2	3	2	2	2	2	22
676	Male	19	164.1	55	4	4	4	4	16	4	4	3	3	14	30	2	6	5	5	5	5	3	7	7	7	7	7	17	24	25	66	3	3	3	3	3	3	3	4	4	3	32
677	Female	21	165	62	3	2	2	3	10	2	2	2	3	9	19	4	6	6	6	6	4	5	4	4	5	4	4	20	18	20	58	3	3	2	2	2	3	3	3	3	3	27
678	Female	20	163	82	2	2	2	3	9	2	2	3	3	10	19	4	6	6	3	6	5	3	4	4	3	5	3	13	18	21	52	3	3	2	2	1	2	2	2	3	2	22
679	Female	19	163	54	4	4	4	4	16	4	3	3	3	13	29	5	5	5	5	5	5	5	5	5	5	5	4	20	19	20	59	2	2	2	2	2	3	3	3	3	3	25
680	Male	19	177	61	4	4	4	4	16	4	4	4	4	16	32	6	5	6	4	5	6	4	5	5	4	4	6	18	23	19	60	2	1	2	2	1	2	1	1	2	2	16
681	Female	19	165	70	4	4	4	4	16	2	2	2	2	8	24	7	4	5	5	1	7	4	3	6	6	3	6	22	24	11	57	3	3	2	3	3	3	3	2	3	3	28
682	Male	19	175	65	2	3	4	4	13	4	4	4	3	15	28	6	7	7	6	7	7	6	6	7	6	6	7	24	28	26	78	3	4	2	3	2	3	3	2	3	2	27
683	Female	18	158	52.5	4	4	4	4	16	3	3	3	4	13	29	6	6	5	6	6	6	6	4	7	6	5	7	24	25	21	70	3	2	2	2	2	2	2	2	2	2	21
684	Male	19	171	62	5	5	5	5	20	5	5	5	5	20	40	7	7	6	5	7	7	7	7	7	7	7	7	26	27	28	81	4	4	4	4	4	4	4	4	4	4	40
685	Male	18	172	63	3	2	4	4	13	4	2	2	2	10	23	4	6	5	5	4	4	5	3	2	5	3	6	19	17	16	52	2	3	1	2	3	2	3	4	4	2	26
687	Male	18	179	65	3	3	3	3	12	3	3	3	3	12	24	6	7	5	6	4	4	4	5	1	4	4	4	20	14	20	54	2	2	2	2	2	2	2	2	2	2	20
689	Male	19	175	65	4	4	4	4	16	4	4	4	4	16	32	5	7	7	5	6	3	5	5	3	5	5	5	20	18	23	61	3	2	3	3	4	4	4	3	4	2	32
690	Female	20	161	62	2	1	1	2	6	3	2	2	3	10	16	6	6	6	5	4	7	5	3	3	5	4	6	21	22	17	60	3	3	2	2	3	3	3	3	3	3	28
691	Female	19	168	50	3	2	3	2	10	3	3	2	3	11	21	4	5	5	4	5	6	4	5	5	4	5	5	16	21	20	57	2	2	2	2	2	2	2	2	2	2	20
692	Female	19	175	70	3	4	3	4	14	3	3	3	3	12	26	6	6	6	6	6	6	6	6	6	6	6	6	24	24	24	72	4	3	3	3	3	3	3	3	3	3	31
693	Female	18	161	60	3	3	3	3	12	3	3	3	4	13	25	4	4	4	4	4	4	4	4	4	4	4	5	16	17	16	49	2	3	2	2	3	2	2	3	2	2	23
694	Female	19	158	54	3	4	4	2	13	3	2	2	3	10	23	5	5	5	4	5	7	5	5	5	5	5	5	19	22	20	61	2	2	2	2	2	2	2	2	2	2	20
695	Female	18	155	46	2	3	2	3	10	3	2	3	3	11	21	5	5	5	5	4	3	5	4	2	2	4	1	17	11	17	45	2	2	2	2	2	2	2	2	2	2	20
696	Female	21	162	49	2	2	2	3	9	2	2	2	2	8	17	5	4	4	4	4	4	4	5	5	4	6	6	17	19	19	55	3	3	2	2	2	2	2	2	2	2	22
697	Female	19	160	56	3	2	4	3	12	4	4	4	4	16	28	7	6	3	3	4	6	3	4	4	3	5	6	16	19	19	54	4	2	2	1	2	4	2	1	2	2	22
698	Female	21	165	72	2	2	2	3	9	3	2	4	2	11	20	5	6	4	6	6	5	5	4	5	5	5	5	21	19	21	61	2	2	1	2	2	2	2	2	2	2	19
699	Female	19	154	49	1	1	1	3	6	3	1	3	1	8	14	3	3	1	1	3	1	3	3	1	1	7	1	8	4	16	28	2	1	2	3	3	3	3	3	3	3	26
701	Female	20	164	55	3	2	2	4	11	2	2	2	2	8	19	5	6	6	3	6	6	3	7	6	4	7	6	15	24	26	65	4	4	3	4	4	4	4	4	4	3	38
702	Female	18	156	48	3	4	4	4	15	3	2	4	3	12	27	5	7	6	5	7	7	6	7	4	5	7	3	21	20	28	69	3	2	2	3	3	3	3	3	3	3	28
703	Female	18	158	75	2	1	1	2	6	3	1	1	1	6	12	2	4	4	3	4	3	3	3	4	4	4	3	12	14	15	41	2	2	1	2	2	2	3	3	3	3	23
704	Female	18	159	47	3	2	3	3	11	3	2	3	3	11	22	4	5	5	4	4	6	4	5	5	4	5	5	16	21	19	56	2	3	2	1	1	2	3	2	2	1	19
705	Female	19	152	46	3	3	3	3	12	3	2	3	3	11	23	6	6	4	4	6	1	4	7	6	4	7	6	18	17	26	61	4	3	2	3	2	4	4	2	3	3	30
706	Female	20	155	52	5	5	4	4	18	4	4	4	4	16	34	6	6	5	4	6	6	6	6	5	6	4	6	22	22	22	66	3	3	3	3	3	3	3	3	3	2	29
707	Female	20	173	52	3	3	3	3	12	3	3	3	3	12	24	4	4	4	4	4	4	4	4	4	4	4	4	16	16	16	48	2	2	2	2	2	2	2	2	2	2	20
708	Female	18	160	43	1	1	1	1	4	1	3	1	1	6	10	4	4	6	1	1	1	1	1	1	1	1	2	7	10	7	24	4	4	4	4	4	4	4	4	4	4	40
709	Female	20	152	55	2	2	2	1	7	1	2	1	1	5	12	5	4	3	2	3	5	1	7	4	1	7	6	9	18	21	48	2	3	1	2	2	4	1	1	2	2	20
711	Male	19	180	90	3	3	3	3	12	3	3	3	3	12	24	6	6	6	6	6	6	6	6	6	6	6	6	24	24	24	72	3	3	3	3	3	3	3	3	3	3	30
712	Female	20	160	60	4	4	4	4	16	4	3	4	4	15	31	6	6	6	6	5	6	6	6	6	6	6	6	24	24	23	71	4	4	4	4	3	4	2	2	2	3	32
714	Female	20	164	46	3	2	2	3	10	1	2	1	1	5	15	6	5	5	5	2	6	6	6	4	6	6	6	23	21	19	63	4	4	2	3	4	4	4	3	3	3	34
715	Female	19	163	55	5	4	5	5	19	5	4	5	3	17	36	7	7	7	7	5	7	7	6	7	7	7	7	28	28	25	81	4	4	4	4	4	4	4	3	4	3	38
716	Female	20	170	58	3	3	4	4	14	3	2	3	3	11	25	5	6	5	4	5	7	5	5	6	4	5	6	18	24	21	63	3	3	2	2	2	3	3	2	2	2	24
717	Female	19	158	44	1	1	1	1	4	1	1	1	1	4	8	1	7	1	4	6	4	4	4	4	4	4	4	13	13	21	47	2	2	1	1	1	1	1	1	1	1	12
718	Female	20	158	47	3	2	2	3	10	2	3	2	3	10	20	4	5	2	4	2	6	4	2	4	4	2	6	16	18	11	45	3	2	2	2	2	2	2	2	2	2	21
719	Female	21	165	68	2	2	2	2	8	2	4	3	3	12	20	4	6	6	4	6	6	4	6	5	4	6	5	16	22	24	62	2	3	2	3	2	2	2	2	2	2	22
720	Female	19	165	47	4	3	3	3	13	3	3	3	3	12	25	6	6	6	5	6	6	5	6	6	5	6	6	21	24	24	69	3	3	2	3	3	3	3	2	3	2	27
722	Female	19	158	52.5	4	2	3	3	12	2	1	2	2	7	19	5	6	5	3	5	5	4	7	3	3	3	3	15	16	21	52	3	3	2	2	3	3	3	3	3	3	28
724	Female	19	163	56	3	2	3	3	11	3	3	3	2	11	22	4	5	6	4	3	5	4	4	4	4	4	4	16	19	16	51	3	3	2	2	2	3	2	2	2	2	23
725	Female	18	160	50	2	2	2	2	8	2	2	2	2	8	16	4	3	4	2	2	4	2	1	4	2	3	4	10	16	9	35	1	1	1	1	1	1	1	1	1	1	10
726	Male	19	181	73	3	3	3	3	12	3	3	3	3	12	24	4	4	4	4	4	4	4	4	4	4	4	4	16	16	16	48	2	2	2	2	2	2	2	2	2	2	20
727	Male	20	175	72	4	4	4	4	16	4	4	3	3	14	30	7	7	7	6	6	5	6	7	5	6	5	6	25	23	25	73	3	3	2	3	3	3	3	3	3	2	28
729	Male	18	178	67	4	4	2	3	13	3	4	3	4	14	27	5	7	5	5	7	7	5	7	7	5	7	7	20	26	28	74	3	2	2	2	2	2	2	2	2	2	21
730	Female	19	164	63	2	2	2	3	9	3	2	2	2	9	18	3	6	3	2	6	6	2	5	6	2	6	6	9	21	23	53	3	3	1	3	3	3	3	2	3	2	26
731	Female	20	170	60.7	3	3	3	3	12	3	2	3	3	11	23	4	6	6	4	5	4	4	6	5	4	7	5	16	20	24	60	3	2	3	3	3	3	3	3	3	3	29
732	Female	20	160	50	2	2	2	2	8	2	2	2	2	8	16	5	2	6	3	2	6	3	4	6	3	2	5	14	23	10	47	4	4	2	2	2	3	2	3	3	2	27
733	Male	20	175	72	1	4	4	4	13	4	2	4	4	14	27	7	6	6	6	6	4	6	6	6	6	6	6	25	22	24	71	4	4	2	3	2	2	2	3	3	2	27
734	Female	19	158	47	2	2	4	4	12	4	4	3	2	13	25	6	5	3	5	4	6	4	5	5	4	5	5	19	19	19	57	2	2	1	1	2	2	2	2	3	2	19
735	Male	19	175	66	2	4	4	4	14	3	3	3	3	12	26	4	5	6	3	6	5	3	6	6	4	6	5	14	22	23	59	3	3	3	2	3	3	2	2	3	2	26
736	Female	18	170	57	2	2	2	3	9	3	2	3	3	11	20	5	7	6	6	6	7	6	4	7	6	6	6	23	26	23	72	4	2	1	3	2	4	4	2	2	2	26
737	Male	19	175	52	4	4	4	4	16	4	4	4	4	16	32	6	6	6	6	6	6	6	6	6	6	6	6	24	24	24	72	3	3	3	3	3	3	3	3	3	3	30
739	Male	20	187	124	3	3	3	3	12	3	2	3	3	11	23	5	4	5	5	4	5	5	5	5	5	5	5	20	20	18	58	2	2	2	2	2	2	2	2	2	2	20
741	Male	18	183	67	4	5	5	5	19	5	4	4	4	17	36	5	7	4	4	7	6	4	5	6	4	7	6	17	22	26	65	2	2	1	2	2	2	3	3	3	3	23
742	Female	20	161	51	3	3	4	3	13	2	2	2	3	9	22	4	6	4	5	5	7	4	6	5	4	6	6	17	22	23	62	3	2	2	2	1	2	2	2	3	2	21
743	Female	18	172	60	1	2	3	3	9	2	1	2	2	7	16	4	6	5	3	3	7	4	1	6	4	1	6	15	24	11	50	3	3	2	2	2	4	2	2	3	3	26
744	Male	19	173	57	4	4	4	4	16	4	4	4	4	16	32	6	6	5	6	6	6	6	6	6	6	6	6	24	23	24	71	3	3	2	3	2	3	3	3	3	3	28
745	Female	19	166	46	3	2	3	3	11	3	3	2	3	11	22	5	6	6	6	6	7	6	6	6	6	6	6	23	25	24	72	4	4	4	4	4	4	4	4	4	4	40
746	Male	19	175	66	5	5	5	5	20	5	5	5	5	20	40	7	5	1	7	5	7	7	6	7	7	7	7	28	22	23	73	4	1	1	1	2	4	1	4	4	1	23
747	Male	21	176	60	1	1	1	1	4	1	1	1	1	4	8	1	5	6	1	4	4	1	4	4	1	4	1	4	15	17	36	1	1	1	1	1	1	2	2	2	1	13
748	Male	20	176	62	5	5	5	5	20	5	3	5	5	18	38	7	7	7	7	7	7	7	7	7	7	7	7	28	28	28	84	4	4	3	4	4	4	4	4	4	4	39
749	Male	20	170	60	3	3	3	3	12	3	3	2	2	10	22	4	4	4	4	4	4	4	4	4	4	4	4	16	16	16	48	2	2	2	2	2	2	2	2	2	2	20
750	Male	19	172	68	3	3	3	3	12	3	3	3	3	12	24	3	5	3	5	3	5	3	6	5	3	5	3	14	16	19	49	3	4	4	4	3	4	4	3	3	4	36
752	Female	18	165	60	1	1	1	2	5	1	2	1	2	6	11	3	6	4	2	5	4	1	4	4	2	4	4	8	16	19	43	2	1	1	1	1	1	1	1	2	1	12
753	Male	18	178	75	4	4	5	5	18	4	4	4	3	15	33	6	7	7	7	6	7	7	7	7	7	6	7	27	28	26	81	4	4	4	4	4	4	4	2	3	3	36
754	Female	20	163	46	3	3	4	4	14	3	2	4	2	11	25	5	6	6	5	5	5	5	5	5	5	6	5	20	21	22	63	3	2	2	2	2	3	3	2	3	2	24
755	Male	19	178	75	1	3	3	4	11	4	5	3	3	15	26	1	7	7	7	7	7	7	7	7	7	7	7	22	28	28	78	3	4	4	4	4	4	3	4	3	4	37
756	Male	20	183	80	3	3	3	3	12	3	2	2	3	10	22	5	6	6	6	5	6	6	5	6	6	6	6	23	24	22	69	3	3	3	3	3	3	3	3	2	2	28
757	Male	18	183	98	3	3	3	3	12	3	2	3	4	12	24	4	6	5	4	6	6	4	4	6	4	6	6	16	23	22	61	3	2	3	3	3	3	3	3	4	3	30
758	Female	20	155	53.05	4	4	4	4	16	4	2	3	4	13	29	6	6	6	6	6	6	7	6	6	6	6	6	25	24	24	73	4	4	3	3	3	4	4	4	4	4	37
759	Male	19	172	66	3	4	3	3	13	3	3	3	4	13	26	7	6	5	6	6	6	4	5	5	4	7	3	21	19	24	64	2	2	1	2	2	2	2	2	2	1	18
761	Male	19	178	55	1	4	3	4	12	4	5	4	4	17	29	6	4	5	4	3	4	5	3	5	4	3	3	19	17	13	49	3	2	3	3	3	2	3	3	3	2	27
762	Male	21	170	78	2	4	2	2	10	2	2	4	2	10	20	5	5	3	5	2	5	5	3	5	5	3	3	20	16	13	49	3	2	1	1	1	1	2	2	2	2	17
764	Female	19	162	62	5	5	3	5	18	5	2	5	2	14	32	4	4	4	4	4	4	4	4	4	4	4	4	16	16	16	48	4	4	4	4	4	4	4	4	4	4	40
768	Female	18	158	42	2	3	3	3	11	3	2	3	3	11	22	6	6	6	6	6	6	6	6	6	6	6	6	24	24	24	72	3	3	3	3	3	3	3	3	3	3	30
769	Female	19	158	65	3	3	3	3	12	3	2	3	3	11	23	4	7	7	7	7	7	7	7	7	7	7	7	25	28	28	81	3	3	2	4	2	3	3	3	3	3	29
770	Male	20	175	120	2	3	3	3	11	3	3	3	3	12	23	5	5	5	5	5	5	5	5	5	5	5	5	20	20	20	60	3	3	3	3	3	3	3	3	3	3	30
771	Male	18	171	60	3	3	3	3	12	3	3	3	3	12	24	4	5	4	5	4	6	5	4	7	7	4	7	21	24	17	62	4	4	3	3	4	4	4	4	4	4	38
772	Female	19	168	95	2	2	4	3	11	2	2	2	2	8	19	6	6	6	4	6	6	3	6	6	3	6	6	16	24	24	64	2	2	2	2	2	2	3	2	2	2	21
773	Female	18	163	85	3	2	2	2	9	4	3	3	4	14	23	6	6	7	7	4	7	7	7	7	7	4	3	27	24	21	72	4	4	4	4	4	4	4	4	4	4	40
774	Female	20	163	47	3	3	3	3	12	3	1	3	2	9	21	5	5	5	3	5	6	3	6	5	2	7	7	13	23	23	59	2	2	1	2	2	2	2	3	3	3	22
775	Female	18	160	48	3	3	3	3	12	3	3	3	3	12	24	4	5	5	4	5	6	4	4	6	5	6	6	17	23	20	60	3	3	3	3	3	3	3	3	3	3	30
776	Female	19	160	55	3	3	3	3	12	3	3	3	3	12	24	5	6	5	5	5	5	5	5	5	5	5	5	20	20	21	61	2	2	2	2	2	2	2	2	2	3	21
777	Female	19	168	67	3	2	3	3	11	2	2	2	3	9	20	5	6	4	5	5	6	5	6	6	6	7	7	21	23	24	68	4	3	3	4	4	4	4	4	4	4	38
778	Female	19	158	45	3	3	3	3	12	3	3	3	3	12	24	5	5	5	5	5	5	5	5	5	5	5	5	20	20	20	60	2	2	2	2	2	2	2	2	2	2	20
779	Female	19	164	72	3	3	3	4	13	3	3	4	3	13	26	6	6	6	6	6	6	6	6	6	6	6	6	24	24	24	72	3	3	1	2	2	3	3	3	3	2	25
780	Female	19	168	54	3	3	4	4	14	4	4	4	3	15	29	4	6	6	4	5	7	4	6	6	4	6	7	16	26	23	65	3	3	2	2	2	3	3	3	3	2	26
781	Male	20	180	80	3	2	3	3	11	3	3	4	2	12	23	4	5	4	4	5	4	4	4	5	4	5	7	16	20	19	55	4	3	2	3	4	4	4	2	3	2	31
782	Female	18	168	108	2	3	3	3	11	3	2	3	3	11	22	6	6	6	6	6	6	6	7	5	5	7	7	23	24	26	73	4	4	4	4	4	4	4	4	4	4	40
783	Female	18	155	42	3	3	3	3	12	3	3	3	3	12	24	4	6	6	4	6	7	4	4	6	4	6	6	16	25	22	63	4	3	3	3	3	3	3	3	3	3	31
784	Female	18	163	52	2	3	3	3	11	3	2	3	3	11	22	4	5	6	4	4	5	5	4	5	5	5	5	18	21	18	57	3	3	1	2	2	2	2	2	2	2	21
785	Male	19	168	50	3	3	4	4	14	3	3	3	3	12	26	6	5	3	4	3	4	6	6	5	4	5	7	20	19	19	58	3	3	2	2	1	2	2	2	3	2	22
786	Female	19	163	56	5	5	5	5	20	5	4	5	5	19	39	1	7	7	5	7	6	7	7	7	7	7	7	20	27	28	75	3	4	3	4	4	4	3	2	4	4	35
787	Female	20	160	50	3	3	3	3	12	3	3	3	3	12	24	4	2	2	4	4	6	4	4	6	4	6	6	16	20	16	52	3	3	2	2	2	2	2	2	2	2	22
789	Female	18	160	100	4	2	2	2	10	3	2	2	2	9	19	6	6	4	4	6	6	6	6	4	6	6	6	22	20	24	66	2	2	2	3	2	3	3	3	3	3	26
790	Female	19	165	62	3	3	3	4	13	3	2	3	3	11	24	6	3	3	3	3	4	4	4	4	4	4	6	17	17	14	48	2	2	2	1	1	2	2	1	2	2	17
791	Female	19	157	105	2	2	3	3	10	3	2	3	3	11	21	5	5	5	4	5	4	5	4	4	4	4	4	18	17	18	53	3	2	2	2	2	3	3	2	2	2	23
793	Female	20	158	58	3	3	3	3	12	3	3	3	3	12	24	4	4	5	4	4	5	4	5	4	4	5	5	16	19	18	53	2	2	2	2	2	2	2	2	2	2	20
794	Female	19	165	60	2	2	2	2	8	2	4	2	2	10	18	6	6	6	6	6	6	6	6	6	6	6	6	24	24	24	72	3	3	3	3	3	3	3	3	3	3	30
795	Female	18	163	53	3	3	3	4	13	3	3	3	3	12	25	5	5	7	5	4	6	5	5	6	5	5	7	20	26	19	65	3	2	2	3	3	3	2	2	2	2	24
797	Male	18	180	73	2	2	2	2	8	2	2	2	2	8	16	4	5	5	4	5	6	4	3	5	4	4	5	16	21	17	54	2	1	1	2	2	2	2	1	2	1	16
798	Female	20	158	105	1	3	3	4	11	4	5	4	3	16	27	6	6	4	6	6	6	6	6	6	6	6	6	24	22	24	70	3	2	2	3	1	3	3	2	3	1	23
799	Female	19	167	54	2	2	3	4	11	3	3	2	2	10	21	5	4	3	5	4	4	5	5	5	5	3	5	20	17	16	53	2	2	2	2	2	2	2	2	2	2	20
800	Female	19	160	65	3	3	3	3	12	3	2	3	3	11	23	4	4	6	4	3	4	3	3	3	4	4	3	15	16	14	45	3	2	2	2	2	2	1	2	3	2	21
801	Female	18	165	60	3	3	3	3	12	3	3	3	3	12	24	4	4	4	4	4	4	4	4	4	4	4	4	16	16	16	48	3	3	3	3	3	3	3	3	3	3	30
802	Female	20	152	39	3	2	3	3	11	2	1	2	3	8	19	5	5	5	6	5	4	4	6	4	4	2	4	19	17	18	54	3	3	2	3	3	3	3	2	2	2	26
803	Female	21	160	48	4	3	2	3	12	4	1	5	5	15	27	4	5	5	4	5	4	5	5	5	4	5	5	17	19	20	56	3	3	3	3	3	3	3	3	3	3	30
804	Male	19	178	59	1	1	1	1	4	1	5	1	1	8	12	1	7	5	5	5	5	3	5	5	5	5	5	14	20	22	56	4	3	3	3	3	3	3	3	3	3	31
805	Female	18	165	54	3	3	3	3	12	2	2	3	3	10	22	5	4	3	4	4	7	4	4	3	4	4	7	17	20	16	53	2	2	2	3	2	2	3	2	3	2	23
806	Female	19	160	45	1	2	2	3	8	2	2	2	2	8	16	6	6	6	4	6	6	4	6	6	4	6	7	18	25	24	67	3	3	3	3	3	3	3	3	3	3	30
807	Female	18	160	54	3	3	3	3	12	3	3	3	3	12	24	4	4	4	4	4	5	5	4	5	4	4	5	17	19	16	52	2	2	2	2	2	2	2	2	2	2	20
808	Female	19	165	50	1	1	1	3	6	1	2	2	2	7	13	4	6	5	5	5	5	5	6	4	4	6	4	18	18	23	59	3	3	2	2	2	2	2	2	2	2	22
809	Female	20	163	74	1	1	1	3	6	4	1	3	3	11	17	5	5	5	5	4	5	5	4	4	4	4	3	19	17	17	53	2	1	2	2	2	2	2	2	2	2	19
810	Female	19	170	130	3	3	3	3	12	3	3	3	3	12	24	5	5	5	5	5	5	5	5	5	5	4	5	20	20	19	59	2	2	2	2	2	2	2	2	2	2	20
811	Female	19	158	50	3	3	2	3	11	3	2	3	3	11	22	6	6	6	6	5	7	4	7	7	4	4	7	20	27	22	69	3	2	1	2	3	2	4	3	3	2	25
812	Female	20	163	52	2	2	2	3	9	2	2	2	2	8	17	6	6	4	4	2	7	4	4	6	4	6	7	18	24	18	60	2	2	1	2	1	2	2	2	2	2	18
814	Female	20	160	50	4	4	3	3	14	3	3	3	3	12	26	4	4	4	4	4	4	4	4	4	4	4	4	16	16	16	48	2	2	2	2	2	2	2	2	2	2	20
815	Female	18	168	56	2	2	2	2	8	2	2	2	2	8	16	4	5	4	3	3	6	3	5	4	3	6	6	13	20	19	52	3	1	1	2	2	3	2	1	1	2	18
816	Female	19	158	48	4	4	4	4	16	4	4	3	3	14	30	6	6	6	6	5	7	6	6	7	6	6	7	24	27	23	74	3	2	2	3	2	2	2	2	2	3	23
817	Female	20	165	52	3	2	2	3	10	2	2	2	2	8	18	5	7	6	4	7	6	4	6	6	4	6	6	17	24	26	67	4	3	3	3	3	4	4	3	3	3	33
818	Female	18	160	56	4	4	4	4	16	4	4	4	3	15	31	4	4	4	4	4	4	4	4	4	4	4	4	16	16	16	48	3	3	3	3	3	3	3	3	3	3	30
819	Female	18	168	65	3	2	3	3	11	2	2	3	2	9	20	2	6	3	2	5	6	2	5	5	2	6	4	8	18	22	48	3	2	2	1	2	3	2	2	3	2	22
820	Female	19	165	50	1	1	1	2	5	1	1	3	2	7	12	2	6	1	1	6	3	6	6	6	6	6	6	15	16	24	55	4	4	4	4	4	4	4	3	3	3	37
822	Male	21	167	65	3	3	3	3	12	3	3	3	3	12	24	3	5	5	5	5	5	5	6	4	4	6	7	17	21	22	60	3	2	2	2	2	2	2	2	2	2	21
823	Female	19	170	57	4	3	3	3	13	2	2	3	3	10	23	7	7	6	7	6	7	6	7	6	6	6	6	26	25	26	77	4	4	2	3	3	3	3	3	3	3	31
825	Female	18	166	102	1	1	1	1	4	3	2	1	1	7	11	2	2	5	2	2	6	1	1	1	1	1	5	6	17	6	29	2	2	2	2	2	2	2	2	2	2	20
826	Female	20	166	52	3	3	3	3	12	3	3	2	3	11	23	6	6	7	4	4	6	4	4	6	4	6	6	18	25	20	63	3	2	3	2	2	3	3	2	3	2	25
827	Male	18	168	63	5	5	5	5	20	4	4	4	3	15	35	1	6	6	6	5	7	3	2	6	6	6	6	16	25	19	60	3	4	1	2	2	4	3	2	2	3	26
830	Female	20	161	60	3	3	3	3	12	3	3	3	3	12	24	5	6	6	6	6	6	6	6	6	6	6	6	23	24	24	71	3	3	3	3	3	3	3	3	3	3	30
834	Female	19	166	62	4	2	4	4	14	4	3	3	3	13	27	5	6	6	4	4	5	5	5	5	5	5	5	19	21	20	60	3	3	3	3	3	3	3	3	3	3	30
835	Female	18	160	48	2	2	2	2	8	2	4	2	2	10	18	4	4	4	4	4	4	4	4	4	4	4	4	16	16	16	48	3	3	3	3	3	3	3	3	3	3	30
836	Female	21	162	53	4	2	1	3	10	3	3	3	2	11	21	5	5	5	5	5	5	5	5	5	5	5	5	20	20	20	60	3	3	3	2	3	3	3	3	3	3	29
838	Female	19	165	100	3	4	3	4	14	3	2	3	3	11	25	4	4	4	4	4	4	4	6	4	4	4	4	16	16	18	50	2	2	2	2	2	2	2	2	3	2	21
839	Female	21	165	55	3	3	3	3	12	3	3	3	3	12	24	2	2	2	2	4	2	2	2	3	2	3	2	8	9	11	28	2	2	2	2	2	2	2	2	2	2	20
841	Female	19	164	70	3	3	3	3	12	3	3	3	3	12	24	5	6	6	5	5	7	5	5	5	5	5	5	20	23	21	64	3	2	2	2	2	2	2	2	2	2	21
842	Female	19	158	55	4	4	4	3	15	3	3	4	3	13	28	4	5	5	5	5	5	5	5	5	5	5	5	19	20	20	59	3	3	3	3	3	3	3	3	3	3	30
843	Female	20	160	51	4	4	4	4	16	4	2	4	4	14	30	4	5	5	5	5	5	5	5	5	5	5	5	19	20	20	59	3	3	3	3	3	3	3	3	3	3	30
844	Female	19	163	55	3	3	3	3	12	3	2	3	3	11	23	5	4	5	5	4	4	5	4	4	5	4	5	20	18	16	54	2	2	2	2	2	3	3	2	2	2	22
845	Female	18	155	55	3	4	3	3	13	3	3	3	3	12	25	4	5	5	4	6	5	4	4	5	4	4	4	16	19	19	54	2	2	3	3	2	2	3	3	3	2	25
846	Male	18	170	66	3	3	3	4	13	4	3	4	3	14	27	4	6	6	6	6	6	6	6	6	6	6	6	22	24	24	70	4	4	3	3	3	3	3	3	3	3	32
847	Male	19	177	60	3	3	3	3	12	3	2	3	3	11	23	4	3	4	4	2	4	2	4	3	3	4	2	13	13	13	39	2	1	1	1	1	3	3	2	2	2	18
848	Female	20	158	65	3	3	3	4	13	4	3	3	4	14	27	6	6	6	6	6	7	6	6	6	6	6	7	24	26	24	74	3	3	1	3	2	3	3	3	3	3	27
850	Female	21	175	55	2	3	4	4	13	3	3	4	3	13	26	4	6	5	3	6	6	4	6	6	4	6	6	15	23	24	62	4	3	2	2	2	3	3	2	3	3	27
851	Male	19	173	105	4	3	4	4	15	3	4	3	3	13	28	5	5	4	4	4	5	5	5	4	4	4	5	18	18	18	54	3	3	2	2	3	2	3	2	2	2	24
852	Female	18	172	120	4	4	4	4	16	3	5	3	3	14	30	7	7	7	7	7	7	7	5	5	6	6	6	27	25	25	77	3	3	3	3	3	3	3	3	3	3	30
853	Female	19	161	48	2	2	2	3	9	3	3	3	3	12	21	4	6	5	4	5	4	4	3	4	4	4	4	16	17	18	51	2	2	2	2	2	2	2	2	2	2	20
854	Female	18	160	90	3	3	1	4	11	4	4	4	3	15	26	5	6	6	5	6	5	4	7	5	6	7	7	20	23	26	69	3	3	2	2	2	2	2	2	3	2	23
855	Female	19	163	50	3	2	2	4	11	2	2	2	2	8	19	5	2	3	5	5	5	5	5	5	5	5	4	20	17	17	54	3	3	2	2	2	2	2	2	2	2	22
856	Female	19	158	60	2	3	3	2	10	2	2	2	3	9	19	3	5	3	3	3	4	4	4	4	4	4	4	14	15	16	45	2	2	2	1	1	2	1	1	1	1	14
858	Female	20	166	76	1	5	5	5	16	4	1	3	3	11	27	7	5	4	7	4	7	7	4	6	7	4	7	28	24	17	69	3	2	2	2	3	4	3	3	3	2	27
859	Female	21	155	60	1	3	3	4	11	4	2	3	3	12	23	5	3	5	5	3	6	3	2	5	4	4	5	17	21	12	50	3	2	2	3	3	3	3	3	3	3	28
860	Female	21	162	48	1	1	2	2	6	2	1	2	2	7	13	2	5	6	3	4	5	3	4	3	5	3	5	13	19	16	48	3	3	2	2	2	3	2	2	3	2	24
862	Female	18	162	52	2	3	3	3	11	3	4	3	3	13	24	5	6	7	6	6	6	6	6	6	6	6	6	23	25	24	72	3	3	3	3	3	3	3	3	3	3	30
863	Male	19	174	65	2	2	3	3	10	3	3	3	2	11	21	5	4	5	4	4	6	4	4	5	4	5	5	17	21	17	55	3	3	2	3	2	2	2	2	2	2	23
864	Female	18	162	45	3	3	3	3	12	3	3	3	3	12	24	2	6	6	4	6	4	4	4	4	4	5	6	14	20	21	55	3	3	2	3	3	3	2	2	2	2	25
865	Female	20	160	50	4	3	3	3	13	4	4	4	4	16	29	7	7	7	7	7	7	7	7	7	7	7	7	28	28	28	84	4	1	2	4	4	4	4	4	4	4	35
866	Female	21	162	52	1	3	3	3	10	3	3	3	3	12	22	2	2	3	2	1	5	4	4	4	4	4	4	12	16	11	39	2	2	2	2	2	2	2	2	2	2	20
867	Female	19	175	77	3	2	2	3	10	2	2	2	2	8	18	1	2	5	2	2	6	2	5	5	2	3	3	7	19	12	38	3	3	2	2	2	3	2	2	3	2	24
868	Male	19	175	90	3	3	3	2	11	2	3	3	2	10	21	3	3	3	3	4	4	3	4	5	4	5	4	13	16	16	45	1	2	1	2	1	2	1	2	2	1	15
869	Female	19	150	47	5	1	2	4	12	4	3	4	3	14	26	1	3	5	3	5	5	3	4	3	5	4	2	12	15	16	43	3	3	3	3	4	3	3	3	3	4	32
870	Male	20	175	63	2	1	1	2	6	2	2	2	2	8	14	4	6	5	3	5	3	1	5	3	1	5	6	9	17	21	47	2	3	1	2	2	2	2	2	2	2	20
872	Male	19	176	65	3	3	3	4	13	4	4	3	3	14	27	6	6	6	6	6	7	6	6	6	6	6	6	24	25	24	73	4	4	4	4	4	4	4	3	4	3	38
873	Female	21	168	50	3	3	3	4	13	4	4	3	3	14	27	5	5	6	4	4	5	4	5	5	4	5	5	17	21	19	57	3	2	2	2	2	2	2	2	3	2	22
874	Female	20	160	75	2	4	4	4	14	4	4	4	4	16	30	6	6	6	5	6	5	5	6	6	5	6	7	21	24	24	69	3	3	2	3	2	3	3	3	3	2	27
875	Female	20	159	124	2	2	2	4	10	2	2	2	2	8	18	5	5	6	4	4	4	3	4	5	5	4	7	17	22	17	56	2	3	1	2	1	3	3	3	2	2	22
876	Female	18	158	88	3	3	3	4	13	4	5	4	5	18	31	5	7	7	4	6	4	5	6	6	4	5	7	18	24	24	66	2	4	2	4	4	4	3	3	3	3	32
877	Female	19	150	52	3	3	3	3	12	3	2	3	3	11	23	5	6	6	5	6	5	5	5	5	5	5	5	20	21	22	63	3	3	2	2	2	2	2	2	2	2	22
878	Female	19	158	51	2	2	4	3	11	2	2	2	2	8	19	5	4	5	4	4	5	4	4	4	4	4	5	17	19	16	52	3	2	2	2	2	2	2	2	2	2	21
879	Female	21	159	45	4	3	3	4	14	4	4	3	3	14	28	6	5	5	5	5	5	5	4	5	5	5	5	21	20	19	60	3	3	2	3	3	3	3	3	3	3	29
881	Female	18	165	56	5	3	4	4	16	3	2	3	3	11	27	6	4	3	5	3	6	4	3	4	3	3	5	18	18	13	49	2	2	2	2	2	2	2	2	2	2	20
883	Female	20	177	57	4	5	4	4	17	3	3	3	3	12	29	7	6	4	5	6	7	5	7	4	6	6	7	23	22	25	70	3	3	3	3	3	4	3	3	3	3	31
884	Female	19	163	55	3	3	3	4	13	3	3	4	3	13	26	5	5	5	5	5	5	5	5	5	7	5	5	22	20	20	62	3	3	3	3	3	3	3	3	3	3	30
885	Female	18	163	58	5	4	2	4	15	3	2	3	2	10	25	6	6	6	4	6	6	5	5	5	4	5	7	19	24	22	65	3	3	3	3	3	3	3	3	3	3	30
886	Female	18	160	45	3	4	3	4	14	3	1	3	3	10	24	6	6	6	6	6	7	6	6	6	6	6	6	24	25	24	73	3	3	3	3	3	3	3	3	3	3	30
887	Female	19	160	48	3	3	3	3	12	3	4	4	3	14	26	4	6	5	6	6	6	6	6	7	7	7	7	23	25	25	73	3	2	3	3	3	3	3	3	3	3	29
888	Female	18	163	104	3	2	3	3	11	3	2	3	4	12	23	6	5	6	7	5	7	7	7	6	7	7	7	27	26	24	77	4	4	3	4	3	4	4	4	4	4	38
889	Male	19	181	68	5	5	5	5	20	5	5	5	5	20	40	7	7	7	7	7	7	7	7	7	7	7	7	28	28	28	84	4	4	4	4	4	4	4	4	4	4	40
890	Male	19	170	55	5	5	5	5	20	5	4	5	4	18	38	7	7	7	7	7	7	7	7	7	7	7	7	28	28	28	84	4	4	4	4	4	4	4	4	4	4	40
891	Female	19	167	57	5	5	5	5	20	4	3	4	4	15	35	6	6	7	6	6	3	6	6	3	6	6	6	24	19	24	67	3	3	2	3	3	3	3	3	3	3	29
892	Female	19	170	67	3	3	3	3	12	3	2	3	3	11	23	5	5	4	4	5	6	4	5	4	4	5	4	17	18	20	55	2	2	1	2	2	2	2	2	2	1	18
893	Female	18	173	118	4	4	4	4	16	4	4	4	3	15	31	6	6	3	5	5	6	7	6	5	6	5	5	24	19	22	65	4	4	4	4	4	4	4	4	4	4	40
894	Female	20	165	53	3	2	2	2	9	3	3	3	3	12	21	4	4	4	4	4	4	4	4	4	4	1	4	16	16	13	45	3	3	3	3	3	3	3	3	3	3	30
895	Female	21	165	64	3	3	3	3	12	4	2	3	4	13	25	7	5	7	7	6	7	7	6	6	7	6	7	28	27	23	78	3	3	2	2	2	2	2	2	2	2	22
896	Male	19	173	104	3	4	3	4	14	3	4	3	3	13	27	5	5	6	6	5	5	4	5	4	4	5	5	19	20	20	59	3	2	1	2	2	3	2	2	2	1	20
897	Male	18	176	68	2	3	3	3	11	3	3	3	3	12	23	4	5	5	4	5	5	4	4	4	4	5	5	16	19	19	54	3	2	2	2	2	3	2	1	2	2	21
898	Female	19	160	92	1	1	1	1	4	1	1	1	1	4	8	1	7	7	1	7	6	1	7	5	1	5	6	4	24	26	54	4	4	2	3	2	4	3	3	3	2	30
899	Male	19	172	72	4	4	4	4	16	3	3	4	2	12	28	5	6	4	6	6	6	6	6	6	6	6	6	23	22	24	69	3	3	2	3	3	3	3	3	3	3	29
900	Female	21	160	68	3	4	3	3	13	3	2	2	3	10	23	5	6	6	5	6	5	4	5	4	3	6	6	17	21	23	61	4	4	3	3	3	4	3	2	3	3	32
901	Female	19	160	55	3	3	3	3	12	3	3	3	3	12	24	6	6	6	6	6	6	6	6	6	6	6	6	24	24	24	72	3	3	3	3	3	3	3	3	3	3	30
902	Female	20	178	118	4	4	4	4	16	4	3	4	4	15	31	6	6	6	6	6	6	6	6	6	6	6	6	24	24	24	72	4	2	2	4	4	3	3	3	4	3	32
903	Female	19	157	58	4	2	4	3	13	2	2	3	4	11	24	6	6	7	4	3	4	4	5	4	4	5	6	18	21	19	58	3	2	1	2	2	3	3	2	2	2	22
906	Male	20	172	75	3	3	3	3	12	3	3	3	3	12	24	5	5	3	3	4	6	4	4	5	4	5	4	16	18	18	52	4	4	2	3	4	4	3	3	3	3	33
907	Female	19	167	60	4	2	3	2	11	2	2	2	4	10	21	5	5	6	6	4	4	5	5	2	6	5	5	22	17	19	58	3	2	1	2	2	2	2	2	2	2	20
908	Female	19	163	58	3	3	4	4	14	3	2	4	3	12	26	5	5	5	5	5	5	5	5	5	5	5	5	20	20	20	60	2	2	2	2	2	2	2	2	2	2	20
910	Male	19	183	60	4	4	4	4	16	4	4	4	4	16	32	5	6	6	6	6	6	6	6	6	5	6	6	22	24	24	70	3	3	3	3	3	3	3	3	3	2	29
913	Male	18	183	65	3	3	3	3	12	3	3	3	3	12	24	6	6	6	6	6	6	6	6	6	7	5	6	25	24	23	72	3	3	3	3	3	3	3	3	3	3	30
914	Female	19	158	47	3	4	3	3	13	3	4	3	3	13	26	4	6	5	4	4	4	4	4	4	4	5	7	16	20	19	55	2	2	2	2	1	2	2	2	2	2	19
916	Male	20	177	71	3	3	2	4	12	4	3	3	3	13	25	5	6	4	3	5	3	3	4	5	4	5	3	15	15	20	50	3	4	3	4	3	2	2	1	1	3	26
917	Male	19	179	75	5	5	5	5	20	5	4	5	5	19	39	6	7	7	7	7	7	7	7	7	7	7	7	27	28	28	83	4	4	4	4	4	4	4	4	4	4	40
918	Male	18	171	60	2	3	3	3	11	3	3	3	3	12	23	3	6	6	3	4	6	2	4	6	2	5	6	10	24	19	53	3	2	1	2	1	1	2	2	2	1	17
919	Female	20	160	50	4	4	4	4	16	3	3	3	3	12	28	6	4	5	5	4	6	6	5	5	5	4	7	22	23	17	62	2	2	2	2	2	2	2	2	2	2	20
920	Male	19	182	76	4	4	4	4	16	4	4	4	4	16	32	4	6	6	6	5	2	6	6	6	6	5	6	22	20	22	64	4	4	2	2	2	4	3	2	3	3	29
921	Female	19	165	50	3	4	4	3	14	3	4	3	3	13	27	5	4	3	5	2	5	4	4	3	5	5	5	19	16	15	50	2	3	1	1	2	3	2	3	3	2	22
922	Female	18	158	50	3	2	3	3	11	3	2	3	3	11	22	4	6	6	4	6	3	4	6	4	4	6	6	16	19	24	59	3	3	3	2	2	3	3	3	3	2	27
923	Male	20	180	60	3	3	3	3	12	3	3	3	4	13	25	6	6	6	6	6	7	6	6	6	6	6	7	24	26	24	74	4	3	3	3	3	3	3	3	3	3	31
924	Female	19	158	105	3	3	3	4	13	4	4	4	4	16	29	6	7	7	7	7	7	7	7	7	7	7	7	27	28	28	83	4	3	3	3	3	3	3	3	3	3	31
925	Male	19	170	63	2	4	5	5	16	3	1	3	4	11	27	7	6	5	4	5	7	5	5	7	5	6	7	21	26	22	69	3	4	1	2	2	2	2	1	2	1	20
926	Male	20	182	85	3	2	4	3	12	3	3	3	4	13	25	5	5	5	5	5	5	5	5	5	5	5	5	20	20	20	60	3	3	3	3	3	3	3	3	3	3	30
927	Female	18	164	57	4	2	4	4	14	3	5	4	4	16	30	6	6	7	6	4	2	7	2	1	4	3	1	23	11	15	49	4	4	3	3	3	4	4	3	3	3	34
928	Male	20	179	73	4	4	4	5	17	5	4	5	5	19	36	5	5	5	5	5	3	4	5	4	4	6	2	18	14	21	53	2	2	2	2	2	2	2	1	2	2	19
929	Female	18	163	100	3	2	2	3	10	3	3	3	3	12	22	5	6	7	6	5	6	5	7	6	6	7	7	22	26	25	73	3	4	3	3	3	3	3	3	3	3	31
931	Female	18	160	48.5	3	4	4	4	15	4	3	4	4	15	30	5	6	6	6	6	6	6	6	6	6	6	6	23	24	24	71	3	3	3	3	2	3	3	3	3	3	29
932	Male	20	187	100	2	1	3	3	9	2	2	3	3	10	19	4	6	5	3	5	5	3	5	4	3	5	5	13	19	21	53	3	4	3	3	3	4	3	3	3	2	31
933	Female	21	159	51	2	1	3	3	9	3	2	2	1	8	17	5	5	3	4	5	7	4	4	5	4	3	4	17	19	17	53	2	2	1	2	2	2	2	2	2	2	19
934	Male	19	174	65	3	3	3	3	12	3	3	2	2	10	22	6	6	6	5	5	5	5	6	6	5	6	5	21	22	23	66	2	2	2	2	2	2	2	2	2	2	20
935	Female	18	166	55	2	2	1	3	8	1	5	1	3	10	18	5	4	5	5	4	5	5	5	5	5	3	2	20	17	16	53	2	2	1	2	2	4	3	1	2	2	21
936	Female	20	175	52	4	3	4	4	15	3	2	3	4	12	27	7	6	4	5	4	6	4	4	5	7	3	6	23	21	17	61	2	2	1	2	3	1	3	3	3	2	22
938	Male	21	184	76	4	4	4	4	16	4	4	4	4	16	32	6	6	6	6	6	6	6	6	6	6	6	6	24	24	24	72	3	3	3	3	3	3	3	3	3	3	30
940	Male	19	170	55	5	5	5	5	20	5	3	5	5	18	38	7	7	7	7	7	7	7	7	7	7	7	7	28	28	28	84	4	4	3	4	4	4	4	4	4	4	39
941	Male	19	174	55	5	4	5	5	19	5	3	5	5	18	37	5	5	5	5	5	5	5	5	5	5	5	5	20	20	20	60	3	3	3	3	3	3	3	3	3	3	30
942	Male	19	176	65	5	5	5	5	20	5	5	5	5	20	40	7	7	7	7	6	7	7	4	7	7	6	7	28	28	23	79	4	4	2	4	2	3	3	3	3	3	31
943	Male	19	175	69	1	1	1	1	4	1	3	1	1	6	10	4	4	4	4	4	2	4	4	4	4	4	4	16	14	16	46	2	2	2	2	2	2	2	2	2	2	20
944	Female	19	167	50	3	3	3	3	12	3	4	3	2	12	24	4	2	4	4	2	2	4	1	4	4	4	4	16	14	9	39	2	2	2	2	2	3	2	2	2	2	21
945	Male	20	178	65	3	5	3	3	14	4	4	4	3	15	29	6	6	7	3	6	6	3	5	4	3	5	6	15	23	22	60	3	3	1	2	2	2	3	2	2	2	22
946	Male	18	169	81	3	3	3	3	12	3	2	3	3	11	23	5	6	5	5	5	5	5	5	5	5	6	5	20	20	22	62	3	3	3	3	2	3	3	3	3	3	29
947	Male	19	175	67	3	3	2	4	12	3	4	4	4	15	27	5	5	5	5	5	5	5	4	5	5	5	5	20	20	19	59	3	3	2	2	2	2	2	1	2	2	21
948	Female	20	165	58	4	4	4	4	16	4	4	4	4	16	32	5	4	7	4	4	6	6	7	2	2	4	4	17	19	19	55	3	3	2	3	2	3	2	3	3	3	27
949	Female	20	155	58	3	3	3	3	12	3	3	3	3	12	24	4	5	5	5	5	5	5	5	4	5	5	5	19	19	20	58	3	3	3	3	3	3	3	3	3	3	30
950	Female	19	164	60	3	3	2	4	12	3	3	3	3	12	24	5	4	4	4	4	6	4	3	4	4	4	4	17	18	15	50	2	2	1	2	2	2	2	1	1	2	17
952	Male	19	169	60	5	5	5	5	20	5	4	4	4	17	37	5	7	6	4	6	7	4	6	6	5	7	7	18	26	26	70	3	3	2	2	2	2	2	3	3	2	24
953	Female	18	163	50	4	3	4	4	15	3	3	3	3	12	27	6	6	6	5	5	5	4	5	5	5	6	6	20	22	22	64	3	3	1	2	2	3	3	2	3	2	24
955	Male	20	175	85	3	3	3	3	12	3	2	3	3	11	23	5	6	4	4	4	6	4	5	6	4	5	6	17	22	20	59	2	3	2	2	2	2	2	2	2	2	21
956	Male	20	185	100	5	5	5	5	20	5	5	5	3	18	38	7	6	6	7	7	5	7	7	7	7	7	7	28	25	27	80	4	4	4	4	4	4	4	4	4	4	40
957	Male	20	179	68	4	4	5	5	18	4	5	4	4	17	35	6	4	5	6	5	6	6	6	6	6	6	3	24	20	21	65	4	4	3	3	3	4	4	2	3	3	33
958	Male	18	171	47	3	3	3	3	12	2	2	2	2	8	20	3	5	6	4	5	6	4	6	5	2	6	5	13	22	22	57	3	2	2	2	3	3	3	2	4	2	26
959	Male	19	174	70	2	2	2	3	9	4	4	4	4	16	25	7	7	7	7	7	4	7	6	4	3	7	1	24	16	27	67	1	2	4	4	4	4	4	4	4	4	35
973	Male	21	172	140	3	3	3	3	12	3	3	3	3	12	24	1	2	3	3	2	4	2	7	4	4	4	4	10	15	15	40	2	2	2	2	2	2	2	2	2	2	20
974	Male	18	183	78	2	2	4	4	12	4	2	1	4	11	23	4	4	2	4	4	4	4	2	4	4	2	2	16	12	12	40	2	2	2	4	2	2	2	2	2	2	22
975	Male	20	180	135	5	5	5	5	20	5	5	5	5	20	40	7	7	7	7	7	7	7	7	7	7	7	7	28	28	28	84	4	4	4	4	4	4	4	4	4	4	40
976	Male	18	183	79	2	2	2	2	8	2	4	2	2	10	18	6	6	6	7	6	6	6	6	6	6	6	6	25	24	24	73	3	3	3	3	3	3	3	3	3	3	30
977	Male	20	180	75	5	4	4	4	17	4	4	4	4	16	33	5	7	7	7	7	7	7	7	7	7	7	7	26	28	28	82	4	4	4	4	4	4	4	4	4	4	40
978	Male	21	178	65	4	4	2	4	14	4	4	4	4	16	30	6	6	6	6	6	6	6	6	6	4	6	6	22	24	24	70	3	3	3	3	3	3	3	3	2	2	28
979	Male	20	190	75	5	5	5	5	20	5	5	5	5	20	40	1	1	1	1	7	7	7	7	7	7	7	7	16	22	22	60	4	4	4	4	4	4	4	4	4	4	40
980	Male	20	180	75	1	5	5	5	16	5	2	4	4	15	31	1	1	1	1	1	1	1	1	1	1	1	1	4	4	4	12	1	1	1	1	1	1	1	1	1	1	10
981	Male	21	172	65	5	5	5	5	20	4	5	5	5	19	39	6	7	7	6	7	5	6	6	5	5	5	5	23	22	25	70	3	2	3	3	3	3	3	3	3	3	29
982	Male	21	177	78	4	4	2	2	12	3	4	2	4	13	25	5	5	5	5	5	5	5	5	5	5	5	5	20	20	20	60	2	2	2	2	2	2	2	2	2	2	20
983	Male	20	178	80	4	4	3	4	15	3	3	4	3	13	28	5	4	4	5	4	5	4	5	4	4	3	4	18	17	16	51	3	2	3	2	3	3	2	3	2	3	26
985	Male	21	180	80	3	3	3	3	12	3	3	3	3	12	24	5	5	7	5	5	5	5	5	5	5	5	5	20	22	20	62	3	3	3	3	3	3	3	3	3	3	30
986	Male	20	183	73	3	3	3	3	12	3	3	3	4	13	25	4	4	4	4	4	4	4	4	4	4	4	5	16	17	16	49	3	3	2	2	2	2	2	2	2	2	22
987	Male	21	180	67	1	1	1	4	7	4	5	4	5	18	25	1	1	1	1	3	1	1	1	1	1	1	1	4	4	6	14	1	2	3	4	1	1	4	4	4	4	28
988	Male	20	190	70	1	1	1	2	5	5	1	5	5	16	21	1	7	1	1	1	1	2	2	1	1	1	5	5	8	11	24	1	2	2	1	4	1	1	4	2	1	19
990	Male	21	188	80	5	5	5	5	20	5	5	5	5	20	40	6	5	5	7	6	6	6	6	6	6	5	6	25	23	22	70	2	3	4	4	4	3	3	4	2	4	33
991	Male	19	179	73	1	4	4	4	13	4	5	4	4	17	30	1	6	6	6	6	6	6	6	6	6	6	6	19	24	24	67	2	2	3	3	1	2	1	2	2	2	20
992	Male	21	180	75	5	5	5	5	20	5	5	5	5	20	40	7	7	7	7	7	7	7	7	7	7	7	7	28	28	28	84	3	3	3	3	3	3	3	3	3	3	30
993	Male	20	190	76	2	2	4	5	13	5	4	4	4	17	30	6	7	7	6	7	6	6	6	6	6	6	6	24	25	26	75	3	3	1	2	2	2	3	3	3	2	24
994	Male	19	180	72	5	5	5	5	20	5	5	5	5	20	40	7	7	7	7	7	7	7	7	7	7	7	7	28	28	28	84	4	4	4	4	4	4	4	4	4	4	40
995	Male	21	187	80	5	5	5	5	20	5	5	5	5	20	40	5	6	5	5	6	6	6	6	6	7	7	7	23	24	25	72	4	2	2	4	4	4	4	4	4	4	36
996	Male	20	190	70	4	4	4	4	16	4	4	4	4	16	32	5	5	7	5	5	5	5	5	5	5	5	6	20	23	20	63	2	2	2	2	2	2	2	2	2	2	20
998	Male	19	185	150	5	5	5	5	20	5	3	5	5	18	38	7	7	7	7	7	7	7	7	7	7	7	7	28	28	28	84	4	4	4	4	4	4	4	4	4	4	40
1000	Male	21	181	69	5	5	5	5	20	5	5	5	5	20	40	1	7	5	5	5	5	5	5	5	5	5	5	16	20	22	58	2	2	2	2	2	2	2	2	2	2	20
1001	Male	20	177	72	2	3	3	3	11	4	3	3	3	13	24	3	3	3	4	3	4	3	6	6	6	3	3	16	16	15	47	3	3	3	3	3	3	3	3	3	3	30
1002	Male	20	193	90	4	5	4	4	17	4	4	4	4	16	33	5	6	6	6	6	6	6	6	5	6	6	6	23	23	24	70	3	3	3	4	3	4	3	3	3	3	32
1003	Female	21	165	52	2	4	3	3	12	3	3	3	3	12	24	2	7	7	7	7	7	6	6	6	5	5	5	20	25	25	70	3	1	3	3	3	3	3	3	3	3	28
1004	Male	18	177	75	4	3	3	3	13	3	3	3	3	12	25	4	4	5	4	4	4	4	4	4	4	4	4	16	17	16	49	2	2	2	2	2	2	2	2	2	2	20
1005	Male	19	180	80	5	5	5	5	20	5	5	5	5	20	40	7	7	7	7	7	7	7	7	7	7	7	7	28	28	28	84	4	3	3	3	3	3	3	3	3	3	31
1006	Male	20	186	70	5	4	5	5	19	5	5	5	5	20	39	7	7	7	7	7	7	7	7	7	7	7	7	28	28	28	84	4	4	1	3	3	4	4	4	4	4	35
1007	Male	20	175	70	2	4	2	4	12	4	4	4	4	16	28	6	7	7	6	6	6	6	6	6	5	6	6	23	25	25	73	3	2	3	3	3	3	3	3	3	3	29
1008	Male	18	185	90	1	1	1	1	4	4	5	4	2	15	19	1	1	1	1	5	6	6	6	6	6	6	6	14	19	18	51	2	2	1	1	1	3	3	2	2	2	19
1009	Male	21	187	75	2	4	4	3	13	4	4	4	4	16	29	6	5	6	6	4	4	4	4	4	4	4	4	20	18	17	55	2	2	2	2	2	2	2	2	2	2	20
1010	Male	18	182	126	3	3	3	3	12	2	2	3	2	9	21	3	6	4	4	6	5	4	6	6	6	6	6	17	21	24	62	3	3	3	3	3	3	3	3	3	3	30
1011	Male	21	180	74	4	4	4	5	17	4	5	4	4	17	34	4	1	1	5	7	6	4	7	7	7	7	7	20	21	22	63	3	3	3	3	3	3	3	3	3	3	30
1012	Male	20	178	80	4	4	3	4	15	4	4	4	4	16	31	6	5	6	6	5	6	6	6	5	4	4	4	22	21	20	63	3	3	3	3	3	3	3	3	3	3	30
1013	Female	19	172	57	2	4	4	4	14	4	5	4	4	17	31	5	5	3	3	5	5	5	5	5	5	5	5	18	18	20	56	3	1	3	3	3	3	3	3	3	3	28
1015	Male	21	175	75	4	4	4	4	16	4	4	1	1	10	26	1	1	1	1	3	5	5	3	3	1	1	3	8	12	8	28	3	3	3	3	3	3	1	1	3	1	24
1016	Male	20	180	72	5	5	1	5	16	5	4	5	5	19	35	6	7	7	6	6	6	6	6	6	6	7	6	24	25	26	75	2	2	2	3	3	3	3	3	3	3	27
1017	Male	19	182	70	5	5	5	5	20	5	5	5	5	20	40	7	7	7	7	7	7	7	7	7	7	7	7	28	28	28	84	3	3	3	3	3	3	3	3	3	3	30
1018	Male	19	185	71	4	4	4	4	16	5	4	4	5	18	34	5	6	5	5	5	5	5	5	5	6	6	6	21	21	22	64	3	3	3	3	3	3	3	3	3	3	30
1019	Female	21	166	88	3	3	3	3	12	3	3	3	3	12	24	1	7	7	7	7	4	7	7	7	7	7	7	22	25	28	75	4	4	4	4	4	4	4	4	4	4	40
1020	Male	21	180	75	4	4	4	4	16	4	4	4	4	16	32	6	6	6	6	5	5	5	5	5	5	5	6	22	22	21	65	3	3	2	3	2	3	3	3	4	3	29
1021	Male	18	183	135	4	4	4	4	16	4	5	4	4	17	33	6	6	7	6	6	6	6	6	6	6	6	6	24	25	24	73	3	3	3	3	3	3	3	3	3	3	30
1022	Male	20	185	75	5	5	5	5	20	5	5	5	5	20	40	7	7	7	7	7	7	7	7	7	7	7	7	28	28	28	84	4	4	4	4	4	4	4	4	4	4	40
1023	Male	21	181.2	82	3	3	3	3	12	3	3	3	3	12	24	2	4	2	2	4	2	2	2	2	2	2	2	8	8	12	28	2	2	2	2	2	2	2	2	2	2	20
1024	Female	20	175	65	4	3	3	4	14	4	3	4	5	16	30	6	6	7	6	6	6	6	7	6	6	6	7	24	26	25	75	4	3	2	3	3	4	3	3	3	3	31
1025	Male	20	185	70	1	1	4	4	10	4	5	4	4	17	27	7	7	7	7	7	7	7	7	7	7	7	7	28	28	28	84	4	4	4	4	4	4	4	3	4	4	39
1026	Male	20	170	61.5	4	4	4	4	16	4	5	4	4	17	33	6	6	6	6	5	6	6	5	4	5	4	4	23	20	20	63	3	3	1	2	2	3	3	3	3	3	26
1027	Male	20	181	75	4	4	4	4	16	4	4	4	4	16	32	6	6	6	2	6	2	6	5	2	6	6	3	20	13	23	56	3	3	1	3	3	3	3	3	3	2	27
1032	Male	21	180	64	2	3	3	3	11	3	1	3	4	11	22	1	1	5	1	7	3	3	5	3	3	5	3	8	14	18	40	1	1	3	3	3	3	1	1	1	3	20
1033	Male	21	176	100	3	3	3	3	12	3	3	3	3	12	24	6	6	6	6	6	6	6	6	6	6	6	6	24	24	24	72	2	2	2	2	2	2	2	2	2	2	20
1034	Male	21	180	65	1	1	1	1	4	1	5	1	1	8	12	4	4	4	4	4	4	4	4	4	4	4	4	16	16	16	48	2	2	2	2	2	2	2	2	2	2	20
1035	Female	20	160	55	1	5	4	4	14	4	2	3	3	12	26	1	1	4	4	4	3	3	3	3	4	2	3	12	13	10	35	1	2	2	2	2	2	1	1	1	1	15
1036	Male	21	170	65	5	5	5	5	20	5	1	5	5	16	36	6	6	6	6	6	6	6	6	6	6	6	6	24	24	24	72	4	4	4	4	4	4	4	4	4	4	40
1037	Male	21	182	65	3	3	3	3	12	3	3	3	3	12	24	6	6	6	6	6	6	6	6	6	6	6	6	24	24	24	72	2	2	2	2	2	2	2	2	2	2	20
1038	Male	21	178	90	5	5	5	5	20	4	4	5	5	18	38	1	1	1	1	1	1	1	1	1	1	1	1	4	4	4	12	1	2	2	2	2	2	2	2	2	2	19
1039	Male	21	173	70	2	2	2	2	8	2	4	2	2	10	18	2	2	2	2	2	2	2	2	2	2	2	2	8	8	8	24	2	2	2	4	4	4	4	4	4	4	34
1040	Male	21	184	85	5	5	5	5	20	5	1	5	5	16	36	1	1	5	6	4	6	7	6	6	4	2	4	18	21	13	52	2	1	2	2	4	4	4	2	3	4	28
1041	Male	21	182	64	3	2	3	3	11	3	3	3	3	12	23	2	4	4	4	2	2	2	4	4	4	4	4	12	14	14	40	2	2	3	2	3	3	3	3	3	3	27
1042	Male	21	180	70	5	5	5	5	20	5	4	5	5	19	39	6	7	6	6	7	6	7	7	7	7	7	7	26	26	28	80	4	4	2	3	3	3	3	3	3	3	31
1043	Male	21	180	73	4	5	5	5	19	5	5	5	5	20	39	6	7	6	6	7	6	5	6	5	5	4	6	22	23	24	69	3	3	3	3	3	2	4	4	2	3	30
1044	Male	21	164	52	4	5	5	5	19	5	3	5	5	18	37	6	5	5	6	5	6	5	7	4	6	6	6	23	21	23	67	4	4	3	3	4	4	4	4	4	4	38
1045	Male	20	183	98	4	4	4	4	16	4	4	4	4	16	32	5	6	5	4	6	7	4	6	7	7	7	7	20	26	25	71	3	3	3	3	3	3	3	3	3	3	30
1046	Female	21	161	48	4	4	2	4	14	2	2	2	4	10	24	2	4	4	2	2	4	4	4	2	2	4	4	10	14	14	38	2	2	4	2	2	4	2	2	2	4	26
1047	Male	18	178	75	5	5	5	5	20	5	4	5	5	19	39	6	6	5	6	6	6	6	6	6	6	6	6	24	23	24	71	2	2	2	2	2	2	2	2	2	2	20
1048	Male	20	173	88	2	2	2	2	8	2	2	2	2	8	16	3	6	4	2	6	5	2	6	5	2	6	2	9	16	24	49	2	2	1	2	2	2	2	1	2	2	18
1049	Male	20	167	71	4	4	4	4	16	4	4	4	4	16	32	6	6	7	7	6	6	7	7	5	7	7	6	27	24	26	77	3	4	2	3	4	4	4	4	4	4	36
1050	Male	21	185	72	4	4	4	4	16	4	3	4	4	15	31	5	6	6	6	6	6	6	6	6	6	6	6	23	24	24	71	3	3	2	3	3	3	3	3	3	3	29
1051	Male	21	169	57	4	4	4	4	16	4	2	4	4	14	30	5	7	7	5	7	5	5	7	7	5	7	7	20	26	28	74	4	4	4	4	4	4	4	4	4	4	40
1052	Male	20	188	65	5	5	5	5	20	5	5	5	5	20	40	7	7	7	7	7	7	7	7	7	7	7	7	28	28	28	84	4	4	4	4	4	4	4	4	4	4	40
1053	Male	20	178	79	4	4	4	4	16	4	2	4	4	14	30	6	6	6	6	6	6	6	6	6	6	6	6	24	24	24	72	3	4	2	2	2	2	2	2	2	2	23
1054	Male	21	170	67.8	4	4	1	4	13	4	5	5	4	18	31	6	7	4	4	7	4	4	7	6	5	7	3	19	17	28	64	4	4	2	2	2	2	2	3	3	3	27
1055	Male	20	170	71	3	3	3	3	12	3	3	3	3	12	24	3	5	3	5	3	5	5	4	4	4	4	4	17	16	16	49	2	2	3	3	2	3	2	3	2	3	25
1056	Male	18	170	95	5	5	5	5	20	5	5	4	4	18	38	6	6	6	6	6	6	6	6	6	6	6	6	24	24	24	72	4	4	4	4	4	4	4	4	4	4	40
1057	Female	18	160	60	4	4	4	4	16	4	3	4	4	15	31	6	7	7	7	7	7	7	7	7	7	7	7	27	28	28	83	4	4	4	4	4	4	4	4	4	4	40
1058	Male	20	183	86	3	3	3	3	12	3	3	3	3	12	24	4	6	6	4	5	4	4	4	4	4	4	4	16	18	19	53	3	3	2	2	2	3	3	3	3	2	26
1059	Male	21	176	78	3	4	4	4	15	3	2	3	3	11	26	5	5	5	5	5	5	5	5	5	5	5	5	20	20	20	60	3	3	3	3	3	3	3	3	3	3	30
1060	Female	19	150	42	3	3	3	3	12	3	3	3	3	12	24	4	4	4	4	4	4	4	4	4	4	5	4	16	16	17	49	2	2	2	2	2	2	2	2	2	2	20
1061	Male	18	180	78	3	3	3	3	12	2	2	2	2	8	20	6	6	6	5	6	4	6	5	4	5	5	4	22	18	22	62	2	2	2	2	2	2	2	2	2	2	20
1062	Male	19	185	63	3	3	3	3	12	4	4	4	4	16	28	6	7	7	7	6	7	7	6	6	7	6	6	27	26	25	78	3	2	2	2	2	3	2	2	3	2	23
1063	Male	21	177	72	3	2	2	3	10	2	2	2	2	8	18	6	6	6	5	6	6	5	5	6	6	6	6	22	24	23	69	3	3	3	3	3	3	3	3	3	3	30
1064	Male	20	175	70	1	2	3	3	9	1	1	1	1	4	13	7	6	4	2	6	7	1	2	4	1	3	7	11	22	17	50	4	2	1	1	1	4	1	1	2	1	18
1065	Male	21	170	66	4	2	2	2	10	4	4	4	4	16	26	2	6	2	4	4	4	4	2	2	2	6	6	12	14	18	44	2	4	4	2	2	2	4	4	2	2	28
1066	Male	20	168	50	4	4	3	3	14	3	2	4	3	12	26	6	6	6	5	6	6	5	6	6	5	6	6	21	24	24	69	3	4	3	3	2	2	3	2	3	2	27
1067	Male	21	173	75	1	3	3	3	10	4	3	2	4	13	23	5	6	3	5	3	3	3	3	5	3	3	5	16	16	15	47	2	2	1	2	1	3	2	2	2	2	19
1068	Male	21	193	80	3	3	3	3	12	3	3	3	5	14	26	6	6	7	6	6	6	6	6	6	6	6	6	24	25	24	73	4	4	4	4	4	4	4	4	4	4	40
1069	Male	21	172	55	1	1	1	4	7	1	2	2	2	7	14	3	6	4	4	6	3	2	7	4	3	5	4	12	15	24	51	3	2	2	2	2	2	2	2	2	2	21
1070	Male	21	183	57	3	3	3	3	12	3	3	3	3	12	24	4	7	6	4	7	6	4	6	6	6	7	6	18	24	27	69	3	3	3	3	3	3	3	3	3	3	30
1071	Male	20	183	62	3	3	3	3	12	2	2	2	2	8	20	5	5	6	6	6	6	6	6	6	6	6	6	23	24	23	70	3	3	2	3	2	3	3	3	3	3	28
1072	Male	21	168	63	2	2	2	2	8	2	3	3	2	10	18	3	6	6	4	6	5	4	5	5	3	5	5	14	21	22	57	2	2	2	2	2	2	2	2	2	2	20
1073	Male	18	173	120	2	3	3	2	10	3	3	3	3	12	22	3	3	3	5	4	4	3	4	3	4	4	3	15	13	15	43	3	3	3	2	2	2	3	3	2	3	26
1074	Male	20	174	68	1	1	1	1	4	2	5	1	1	9	13	4	7	7	5	5	4	5	6	5	3	6	6	17	22	24	63	4	4	3	3	3	4	4	3	4	4	36
1075	Male	19	175	68	5	4	5	5	19	5	4	5	4	18	37	6	6	6	6	6	6	6	6	6	6	6	6	24	24	24	72	3	3	3	3	2	3	3	2	3	2	27
1076	Male	19	170	85	4	4	4	4	16	4	3	4	3	14	30	6	7	7	6	7	7	6	6	7	6	6	7	24	28	26	78	4	3	3	4	3	3	4	2	3	3	32
1077	Male	21	179	86	3	3	3	3	12	3	2	3	3	11	23	4	6	4	5	6	4	4	6	5	4	5	4	17	17	23	57	2	2	2	1	1	2	2	2	2	2	18
1078	Male	18	182	65	4	4	4	3	15	3	5	3	5	16	31	7	7	7	7	7	6	7	7	7	7	7	7	28	27	28	83	4	4	3	4	4	4	4	3	4	3	37
1080	Male	19	175	60	4	3	2	3	12	4	2	3	3	12	24	5	6	5	4	5	6	5	4	5	4	4	5	18	21	19	58	3	2	2	2	2	3	2	2	2	2	22
1081	Male	20	179	88	4	4	2	2	12	2	2	2	2	8	20	6	6	6	6	4	6	6	3	4	6	4	6	24	22	17	63	3	3	2	3	3	3	3	3	3	3	29
1082	Male	21	179	96	2	2	3	3	10	2	2	2	2	8	18	4	3	4	2	3	4	1	5	2	2	6	2	9	12	17	38	2	2	2	2	2	2	2	2	2	3	21
1085	Male	19	180	66	4	4	4	4	16	4	4	4	4	16	32	7	6	5	6	5	7	5	4	6	4	5	6	22	24	20	66	3	3	3	2	3	4	3	3	3	3	30
1086	Male	19	183	60	3	3	3	3	12	3	3	3	3	12	24	5	7	5	5	5	5	5	5	5	5	5	5	20	20	22	62	3	3	3	3	3	3	3	3	3	3	30
1088	Male	20	188	83	5	5	5	5	20	5	4	4	5	18	38	5	6	6	5	6	5	5	6	5	5	6	7	20	23	24	67	3	3	2	3	2	3	3	2	3	3	27
1089	Male	19	186	74	2	3	3	3	11	4	3	3	4	14	25	3	3	3	3	3	4	3	3	3	3	3	3	12	13	12	37	2	2	2	2	2	2	2	2	2	2	20
1090	Male	20	173	62	4	4	4	4	16	4	4	4	4	16	32	4	6	6	6	6	6	6	6	6	6	6	6	22	24	24	70	3	3	2	2	2	2	3	3	3	2	25
1091	Female	20	165	53	5	5	5	5	20	5	3	5	5	18	38	7	7	5	4	5	5	5	4	5	5	4	7	21	22	20	63	2	2	1	2	2	2	2	2	3	2	20
1092	Male	18	175	65	5	4	4	4	17	4	4	4	3	15	32	5	5	6	4	5	6	4	6	6	4	6	6	17	24	22	63	3	2	1	3	2	3	3	2	3	2	24
1093	Male	19	174	60	3	3	3	3	12	3	3	3	3	12	24	6	5	7	5	5	5	5	5	5	5	5	5	21	22	20	63	3	3	2	3	2	3	3	3	3	3	28
1094	Male	18	182	70	4	5	5	5	19	5	5	5	5	20	39	6	7	6	6	7	7	7	7	7	7	7	7	26	27	28	81	4	4	4	4	4	4	4	4	4	4	40
1095	Male	18	181	72	4	4	4	4	16	4	4	4	4	16	32	5	6	6	6	5	5	6	5	5	6	5	6	23	22	21	66	3	2	2	3	3	3	3	3	3	2	27
1097	Male	20	178	67	4	4	4	4	16	4	4	4	4	16	32	3	5	6	7	3	7	7	6	7	7	7	7	24	27	21	72	4	1	1	2	2	3	3	3	3	1	23
1098	Male	19	176	65	1	1	3	4	9	4	5	5	5	19	28	7	7	7	7	7	5	7	7	5	7	7	3	28	20	28	76	4	4	4	4	4	4	4	4	4	4	40
1099	Male	19	183	65	5	5	5	5	20	5	3	5	5	18	38	4	6	6	4	6	6	6	6	6	6	6	6	20	24	24	68	3	3	3	3	3	3	3	3	3	3	30
1100	Female	18	163	52.5	5	5	5	5	20	4	4	5	5	18	38	1	6	6	6	6	7	6	6	6	6	6	6	19	25	24	68	3	3	3	3	3	3	3	3	3	3	30
1101	Male	20	169	53	5	5	5	5	20	4	4	5	5	18	38	6	6	6	6	6	6	6	6	7	7	7	7	25	26	25	76	3	3	3	3	3	3	3	3	3	3	30
1102	Male	19	180	63	1	5	5	5	16	5	5	5	5	20	36	7	7	7	7	7	7	7	7	7	7	7	7	28	28	28	84	4	4	4	4	4	4	4	4	4	4	40
1103	Male	19	170	80	5	3	2	3	13	4	3	4	3	14	27	7	6	7	3	5	6	6	6	6	6	6	6	22	25	23	70	3	3	2	3	2	3	3	2	2	2	25
1104	Male	19	172	75	4	4	4	4	16	4	3	4	4	15	31	6	6	6	6	6	6	6	6	6	6	6	6	24	24	24	72	3	3	2	3	3	3	3	3	3	3	29
1105	Male	18	175	70	1	1	3	3	8	2	2	2	2	8	16	5	5	7	5	5	5	5	5	5	5	5	5	20	22	20	62	3	3	3	3	3	3	3	3	3	3	30
1106	Male	21	173	82	3	4	4	4	15	3	4	3	4	14	29	5	7	7	6	7	6	6	7	6	6	7	6	23	25	28	76	4	2	3	3	3	4	4	3	4	3	33
1107	Male	18	187	82	4	4	4	4	16	4	4	4	4	16	32	4	6	6	4	4	4	4	4	4	4	4	6	16	20	18	54	3	2	2	2	2	3	3	3	3	2	25
1108	Male	19	167	65	5	5	5	5	20	5	5	5	5	20	40	7	7	7	7	1	3	3	4	5	5	5	5	22	20	17	59	3	3	3	3	3	3	3	3	3	3	30
1109	Male	18	171	68	2	3	4	5	14	3	2	4	4	13	27	6	7	6	6	7	6	6	7	6	6	7	6	24	24	28	76	3	3	2	2	3	3	4	3	3	3	29
1110	Male	19	185	60	1	1	1	1	4	1	5	1	1	8	12	1	1	1	1	1	1	1	1	1	1	1	1	4	4	4	12	1	1	1	1	1	1	1	1	1	1	10
1111	Male	19	172	74	4	3	5	4	16	4	3	4	5	16	32	6	6	6	6	6	5	7	6	5	7	7	7	26	23	25	74	4	3	2	2	3	3	3	3	3	3	29
1112	Male	18	184	70	3	3	4	3	13	3	4	3	2	12	25	5	6	4	4	4	3	4	4	6	4	2	3	17	16	16	49	3	2	1	1	1	2	2	1	2	2	17
1113	Male	19	176	94	2	2	2	3	9	2	2	2	2	8	17	2	4	3	2	4	4	3	3	4	3	3	5	10	16	14	40	3	2	1	3	2	2	2	2	2	2	21
1114	Male	19	173	56	3	4	4	4	15	3	2	3	3	11	26	4	3	2	3	3	5	3	5	4	5	6	6	15	17	17	49	2	2	1	1	1	2	2	2	2	1	16
1115	Male	19	173	69	5	5	5	5	20	5	5	5	5	20	40	5	7	7	5	7	1	7	7	7	7	7	1	24	16	28	68	1	4	1	4	3	3	3	3	3	3	28
1116	Male	18	175	60	3	3	2	4	12	4	4	4	4	16	28	6	6	6	5	7	5	4	5	5	5	5	5	20	21	23	64	3	3	1	2	2	2	2	2	2	2	21
1117	Male	19	173	60	4	4	4	4	16	4	4	4	4	16	32	6	6	6	6	6	6	6	6	6	6	6	6	24	24	24	72	4	3	3	3	2	2	3	3	3	2	28
1119	Male	19	174	62	2	3	4	4	13	3	2	3	2	10	23	3	4	5	5	6	5	5	4	3	4	5	7	17	20	19	56	3	3	2	2	2	2	3	2	3	3	25
1120	Male	19	193	97.2	5	4	4	4	17	4	4	4	3	15	32	6	7	7	5	7	7	3	7	7	4	7	7	18	28	28	74	3	3	3	2	3	2	4	4	4	3	31
1121	Female	20	161	52	3	2	2	3	10	2	2	3	3	10	20	6	6	5	5	5	5	4	7	5	4	6	3	19	18	24	61	3	3	2	3	2	2	3	2	2	2	24
1123	Male	18	173	56	4	3	3	4	14	4	3	4	3	14	28	6	7	6	6	6	6	6	7	6	6	7	7	24	25	27	76	3	3	2	3	2	3	3	3	3	3	28
1124	Male	18	178	75	5	5	5	5	20	4	3	5	5	17	37	6	7	6	5	7	5	7	7	6	4	4	7	22	24	25	71	3	2	2	3	2	3	3	3	3	3	27
1125	Male	18	163	68	4	4	4	5	17	3	2	2	2	9	26	5	6	4	3	6	6	3	6	6	3	7	6	14	22	25	61	2	2	2	2	2	2	2	2	2	2	20
1127	Male	19	172	58	5	4	5	5	19	4	3	5	5	17	36	6	6	6	6	6	6	5	5	5	5	6	7	22	24	23	69	3	2	2	2	2	3	3	2	3	2	24
1128	Male	18	178	66	4	4	4	4	16	4	4	4	4	16	32	5	5	5	5	5	5	5	5	5	5	5	6	20	21	20	61	3	2	1	1	1	2	2	2	2	2	18
1129	Male	19	175	60	2	2	2	2	8	2	2	3	2	9	17	5	4	4	4	4	4	4	4	4	4	4	4	17	16	16	49	2	2	2	2	2	2	2	2	2	2	20
1130	Male	18	178	62.5	5	5	4	5	19	5	4	5	3	17	36	4	2	4	4	1	1	4	5	5	4	6	5	16	15	14	45	2	2	2	2	2	2	2	2	2	2	20
1131	Male	19	187	75	1	3	4	4	12	4	4	5	4	17	29	7	7	7	7	7	7	7	7	7	7	7	7	28	28	28	84	4	4	4	4	4	4	4	4	4	4	40
1132	Male	19	173	70	3	4	4	3	14	4	4	4	3	15	29	6	6	6	6	6	6	6	6	5	6	4	6	24	23	22	69	3	3	3	3	3	3	3	2	3	2	28
1133	Male	19	185	75	5	5	5	5	20	5	4	5	5	19	39	7	5	7	5	5	7	5	5	7	5	6	7	22	28	21	71	4	4	4	4	4	4	4	4	4	4	40
1134	Male	20	175	125	4	4	4	4	16	4	5	4	3	16	32	2	5	5	6	6	7	5	6	6	6	5	5	19	23	22	64	4	3	4	4	4	4	4	4	4	4	39
1135	Male	18	180	75	3	4	3	3	13	3	2	4	4	13	26	4	4	4	4	4	4	4	4	4	4	4	4	16	16	16	48	2	2	2	2	2	2	3	2	2	2	21
1136	Male	19	191	83	4	4	4	4	16	4	4	4	4	16	32	7	6	6	7	6	6	7	6	6	7	6	7	28	25	24	77	4	3	2	3	3	3	3	3	3	3	30
1137	Male	18	191	170	1	1	1	1	4	1	2	1	1	5	9	1	1	1	1	1	1	1	1	1	1	1	1	4	4	4	12	1	1	1	1	1	1	1	1	1	1	10
1138	Male	18	175	120	3	2	3	3	11	3	3	3	3	12	23	3	2	3	3	3	3	3	7	5	5	5	5	14	16	17	47	3	3	3	3	2	2	2	2	2	2	24
1139	Male	18	169	120	2	3	3	3	11	3	3	3	3	12	23	5	6	6	6	6	6	6	6	6	6	6	6	23	24	24	71	1	1	1	1	1	1	1	1	2	1	11
1140	Male	19	181	65	5	5	5	5	20	5	3	4	4	16	36	6	7	6	6	6	6	6	6	6	6	6	6	24	24	25	73	3	3	2	3	2	3	3	3	3	3	28
1141	Male	18	187	63	3	3	3	3	12	3	3	3	3	12	24	5	6	6	4	6	4	5	5	5	4	5	4	18	19	22	59	3	2	1	2	2	2	2	2	2	2	20
1142	Female	20	170	55	2	2	2	2	8	2	2	2	2	8	16	2	3	2	2	2	4	2	2	3	2	2	4	8	13	9	30	1	1	1	1	1	1	1	2	2	1	12
1143	Male	20	185	70	1	3	3	4	11	4	5	3	3	15	26	6	6	6	6	6	6	6	6	6	6	6	6	24	24	24	72	4	3	2	3	3	3	3	3	3	3	30
1144	Female	18	160	48	3	3	3	3	12	3	2	3	3	11	23	4	6	6	4	5	5	4	5	5	5	5	5	17	21	21	59	3	3	3	3	3	3	3	3	3	3	30
1145	Male	18	175	85	3	3	3	3	12	3	3	3	3	12	24	6	6	6	6	6	6	6	6	6	7	6	6	25	24	24	73	4	4	4	4	4	4	4	4	4	4	40
1146	Female	19	163	51	3	3	4	3	13	2	2	2	2	8	21	6	6	7	6	6	6	6	6	6	6	6	6	24	25	24	73	3	3	2	2	2	3	3	2	3	3	26
1148	Male	21	183	69	2	2	2	2	8	2	2	2	2	8	16	2	6	6	5	6	5	5	4	6	6	5	6	18	23	21	62	3	3	3	3	2	3	3	2	2	2	26
1149	Female	19	167	67	4	3	3	3	13	3	4	3	3	13	26	3	6	4	5	6	7	6	6	6	6	6	6	20	23	24	67	4	4	2	2	2	2	2	2	2	2	24
1150	Male	18	174	58	4	4	4	4	16	4	2	4	4	14	30	1	1	2	1	1	2	5	1	1	1	1	3	8	8	4	20	3	3	4	2	1	4	1	2	4	2	26
1151	Female	20	165	50	3	2	3	4	12	3	2	3	3	11	23	6	6	6	6	6	5	6	5	5	5	5	6	23	22	22	67	3	2	2	3	3	3	3	2	3	3	27
1152	Male	19	170	65	4	4	4	4	16	3	2	3	4	12	28	6	6	5	5	6	6	6	6	5	5	7	6	22	22	25	69	4	4	3	2	3	3	2	3	2	3	29
1153	Male	20	175	60	1	4	3	4	12	2	2	2	2	8	20	6	4	4	4	4	6	4	5	5	5	7	6	19	21	20	60	3	3	2	2	1	2	2	2	2	2	21
1154	Male	19	175	57	4	3	4	4	15	4	3	4	4	15	30	6	6	6	6	6	6	6	6	6	6	6	6	24	24	24	72	3	3	3	3	3	3	3	3	3	3	30
1156	Female	18	168	50	3	4	2	2	11	3	3	2	3	11	22	6	6	6	6	5	6	6	6	6	6	5	6	24	24	22	70	3	3	2	1	1	2	2	2	2	2	20
1157	Female	18	165	130	3	3	3	3	12	3	1	2	3	9	21	4	6	4	4	6	5	4	5	4	4	5	4	16	17	22	55	3	2	1	1	1	2	1	1	1	1	14
1158	Male	20	176	77	2	3	2	2	9	2	2	2	2	8	17	5	5	6	5	5	6	4	6	5	4	6	5	18	22	22	62	2	2	2	2	2	3	3	2	3	3	24
1159	Male	19	182	75	4	4	4	4	16	4	4	4	4	16	32	6	6	6	6	6	6	6	6	6	6	6	6	24	24	24	72	3	3	3	3	3	3	3	3	3	3	30
1160	Male	19	180	80	4	3	3	4	14	4	4	4	3	15	29	4	5	5	4	4	5	4	4	4	4	5	5	16	19	18	53	2	2	1	2	1	1	2	2	2	1	16
1161	Male	20	173	62	3	3	3	4	13	4	2	3	2	11	24	5	4	5	3	4	5	4	5	4	4	4	6	16	20	17	53	2	2	2	2	2	2	2	2	2	2	20
1162	Female	19	161	67	4	4	5	5	18	3	3	3	3	12	30	7	2	1	7	2	2	5	5	1	4	5	4	23	8	14	45	1	1	1	1	1	1	2	2	2	2	14
1163	Male	19	180	80	4	4	4	4	16	4	4	4	4	16	32	6	6	6	6	6	6	5	6	6	6	6	6	23	24	24	71	4	2	2	2	2	2	2	2	2	2	22
1164	Male	19	175	130	2	3	4	3	12	3	4	2	3	12	24	6	6	3	4	2	3	6	6	6	6	6	6	22	18	20	60	3	2	1	3	1	4	3	2	2	2	23
1165	Male	19	176	68	4	3	3	4	14	4	3	4	4	15	29	6	7	6	6	6	6	6	6	6	6	6	6	24	24	25	73	4	3	2	3	4	4	4	3	3	3	33
1166	Female	19	153	58	4	4	4	4	16	3	3	3	4	13	29	2	6	5	5	6	6	5	7	6	5	7	6	17	23	26	66	3	2	1	3	2	4	3	3	3	3	27
1167	Male	18	172	85	3	3	3	3	12	3	3	3	3	12	24	4	5	5	5	4	6	4	5	5	4	5	5	17	21	19	57	3	2	2	3	2	2	2	2	2	2	22
1168	Male	19	183	70	3	4	4	4	15	4	3	4	4	15	30	5	5	5	5	5	5	5	5	5	5	5	5	20	20	20	60	3	3	3	3	3	3	3	3	3	3	30
1169	Male	18	171	52	1	1	1	3	6	3	3	3	3	12	18	1	6	6	3	6	4	4	6	6	6	6	6	14	22	24	60	4	2	2	2	2	2	2	2	2	2	22
1170	Male	20	184	80	4	3	3	3	13	3	3	3	3	12	25	4	4	4	4	4	4	4	4	4	4	4	4	16	16	16	48	2	2	2	2	2	2	2	2	2	2	20
1171	Male	20	181	85	4	3	4	4	15	4	3	4	3	14	29	6	6	6	5	5	6	5	7	6	5	5	6	21	24	23	68	3	3	2	2	3	3	3	3	3	2	27
1172	Male	18	175	60	4	2	3	3	12	3	3	3	3	12	24	6	6	6	5	5	7	6	4	7	4	6	7	21	27	21	69	3	3	2	3	3	3	3	3	3	3	29
1173	Male	18	184	85	3	4	3	5	15	4	4	3	2	13	28	7	7	7	6	7	7	7	7	7	7	7	7	27	28	28	83	3	3	3	3	3	4	3	3	3	3	31
1174	Male	19	175	65	2	2	3	3	10	3	2	3	3	11	21	6	4	6	5	4	6	5	4	6	4	4	6	20	24	16	60	3	3	2	3	2	3	3	3	3	3	28
1175	Male	19	180	67	3	3	3	3	12	2	3	2	2	9	21	7	6	6	5	5	7	6	4	5	4	4	6	22	24	19	65	3	3	2	3	3	3	3	3	3	3	29
1176	Male	19	175	55	3	3	3	3	12	4	4	4	4	16	28	6	6	6	6	6	5	5	4	5	6	6	7	23	23	22	68	3	3	3	3	3	3	3	3	3	3	30
1177	Male	18	182	65	3	2	3	3	11	3	2	3	3	11	22	3	6	5	5	4	6	6	6	6	5	6	5	19	22	22	63	3	3	2	3	2	3	3	2	3	2	26
1178	Male	18	178	68	4	4	4	4	16	2	2	4	4	12	28	6	6	6	6	6	5	6	6	6	6	6	6	24	23	24	71	4	4	4	4	4	4	4	4	4	4	40
1179	Male	19	182	80	2	2	2	2	8	2	2	2	2	8	16	6	6	5	3	5	6	3	5	6	3	6	4	15	21	22	58	2	2	1	2	2	2	2	1	2	2	18
1180	Male	20	180.1	66	3	3	3	3	12	3	3	3	3	12	24	5	6	5	5	6	5	5	6	5	5	7	5	20	20	25	65	3	2	2	2	2	3	2	2	2	2	22
1181	Male	20	170	78	3	2	2	2	9	2	2	2	2	8	17	4	6	6	4	6	2	4	7	2	1	7	1	13	11	26	50	2	3	2	2	2	2	3	2	2	2	22
1182	Male	19	181	63	4	3	4	4	15	4	5	4	4	17	32	6	3	2	6	3	6	6	2	6	6	4	6	24	20	12	56	3	3	2	3	2	3	3	2	3	2	26
1184	Male	19	178	70	1	4	5	5	15	4	3	4	4	15	30	6	6	6	6	6	7	6	7	6	6	6	6	24	25	25	74	4	3	3	3	3	3	3	3	3	3	31
1188	Male	19	175	82	4	4	4	4	16	4	2	4	4	14	30	5	5	5	5	5	5	1	5	5	5	5	5	16	20	20	56	3	3	3	3	3	3	3	3	3	3	30
1190	Female	20	162	46	3	3	3	3	12	3	3	3	3	12	24	4	4	4	4	4	4	4	4	4	4	4	4	16	16	16	48	2	2	2	2	2	2	2	2	4	2	22
1191	Female	20	163	46	2	1	1	1	5	1	1	1	1	4	9	7	7	7	7	7	7	6	7	6	6	6	6	26	26	27	79	3	3	3	3	3	3	3	3	3	3	30
1192	Female	20	170	90	3	2	3	3	11	3	1	3	3	10	21	4	6	6	4	6	7	4	6	4	4	6	6	16	23	24	63	4	4	2	3	3	4	4	4	4	3	35
1193	Male	20	158	50	3	2	3	3	11	2	1	1	1	5	16	1	4	1	1	4	6	7	1	1	3	3	5	12	13	12	37	3	4	3	1	2	4	4	4	2	1	28
1194	Female	19	167	46	5	5	5	5	20	4	5	4	4	17	37	4	5	5	5	3	5	5	5	5	5	5	5	19	20	18	57	4	4	4	4	4	4	4	3	3	3	37
1195	Female	20	158	43	3	2	2	3	10	4	3	3	3	13	23	5	5	5	5	5	5	5	5	5	5	5	5	20	20	20	60	2	2	2	3	3	2	2	3	2	2	23
1196	Male	19	175	65	3	3	3	3	12	3	3	3	3	12	24	4	4	4	4	4	4	4	4	4	4	4	4	16	16	16	48	2	2	2	2	2	2	2	2	2	2	20
1197	Female	19	158	41	3	4	3	4	14	4	2	3	3	12	26	6	6	4	5	4	4	4	6	4	5	5	5	20	17	21	58	4	4	2	3	3	4	3	3	3	3	32
1198	Male	19	174	64	3	4	3	4	14	2	2	3	3	10	24	5	5	4	4	5	6	4	4	5	4	6	5	17	20	20	57	2	2	2	2	2	2	2	2	2	2	20
1199	Female	20	161	51	3	2	3	3	11	3	3	3	3	12	23	6	6	6	6	6	6	4	6	4	4	6	6	20	22	24	66	2	2	2	2	2	2	4	2	2	2	22
1200	Female	19	166	45	4	4	5	5	18	5	5	5	5	20	38	7	7	7	7	7	7	7	7	7	7	7	7	28	28	28	84	4	4	4	4	4	4	4	4	4	4	40
1201	Female	20	163	57	3	3	3	3	12	3	3	3	3	12	24	1	1	1	1	1	1	1	1	1	1	1	1	4	4	4	12	3	3	3	3	3	3	3	3	3	3	30
1202	Female	21	158	49	3	3	3	3	12	3	3	3	3	12	24	2	2	2	2	2	2	2	2	2	2	2	2	8	8	8	24	3	3	3	3	3	3	3	3	3	3	30
1203	Female	20	166	53	3	3	3	3	12	3	1	2	2	8	20	4	6	6	6	6	6	6	6	6	6	5	5	22	23	23	68	3	2	2	3	3	3	2	3	3	3	27
1205	Female	21	158	84	2	3	3	4	12	3	3	3	3	12	24	5	6	7	4	7	5	5	6	5	5	7	5	19	22	26	67	3	3	3	3	3	3	3	3	3	3	30
1207	Female	19	168	130	2	2	2	2	8	2	2	2	2	8	16	2	5	5	2	4	4	2	4	4	2	4	5	8	18	17	43	2	2	1	1	1	3	1	2	2	2	17
1208	Female	20	157	46	3	2	2	3	10	3	2	2	2	9	19	4	5	7	4	6	4	4	5	6	4	6	6	16	23	22	61	4	4	3	3	4	3	4	2	3	3	33
1210	Male	19	168	55	3	2	2	3	10	3	4	3	3	13	23	6	5	5	5	5	6	5	4	4	5	4	6	21	21	18	60	3	2	1	2	2	3	2	2	2	2	21
1211	Female	19	160	54	1	1	1	2	5	1	1	1	1	4	9	1	5	5	1	5	4	4	4	4	4	4	4	10	17	18	45	3	3	3	3	3	3	3	3	2	3	29
1215	Female	21	165	94	3	3	3	3	12	3	3	3	3	12	24	5	5	5	5	5	5	5	5	5	5	5	5	20	20	20	60	3	3	3	3	3	3	3	3	3	3	30
1217	Female	19	160	54	3	3	3	3	12	3	3	3	3	12	24	4	6	6	6	6	6	6	6	6	6	6	6	22	24	24	70	2	2	2	2	2	2	2	2	2	2	20
1222	Female	20	165	47	4	2	2	2	10	2	3	2	1	8	18	4	5	6	2	4	4	3	4	4	4	4	4	13	18	17	48	3	2	2	2	2	2	2	2	3	2	22
1233	Female	21	153	41	4	2	4	2	12	2	2	2	3	9	21	5	6	5	5	6	5	5	6	6	5	5	5	20	21	23	64	3	3	3	3	3	3	3	3	3	3	30
1234	Female	20	173	60	3	3	3	3	12	3	3	3	3	12	24	4	4	4	4	4	4	4	4	4	4	4	4	16	16	16	48	3	3	2	2	2	2	2	2	2	2	22
1236	Female	18	170	60	2	2	4	2	10	2	4	2	3	11	21	2	6	1	1	6	6	7	6	6	6	4	4	16	17	22	55	4	4	4	4	4	2	2	2	4	2	32
1237	Female	19	169	57	3	3	3	3	12	3	2	2	2	9	21	5	3	3	1	3	3	5	5	2	3	3	1	14	9	14	37	1	3	3	3	1	1	1	1	1	2	17
1238	Female	18	158	90	4	3	3	2	12	2	2	2	2	8	20	2	2	2	2	2	2	2	2	2	2	2	2	8	8	8	24	2	2	2	2	2	2	2	2	2	2	20
1239	Female	18	168	51	3	5	2	3	13	3	3	3	3	12	25	2	4	4	4	4	4	4	4	4	4	4	4	14	16	16	46	2	2	3	3	2	1	3	2	3	3	24
1240	Male	18	180	67	3	3	3	3	12	3	4	3	2	12	24	5	6	5	5	5	6	3	2	5	2	5	3	15	19	18	52	3	2	3	3	2	3	2	2	2	2	24
1241	Female	20	164	70	4	4	3	3	14	3	3	3	3	12	26	2	2	3	4	4	5	2	2	3	4	4	4	12	15	12	39	2	3	4	2	1	2	3	2	2	2	23
1242	Female	21	167	60	3	3	3	3	12	3	3	4	4	14	26	7	6	7	6	6	6	5	6	5	5	5	6	23	24	23	70	3	3	2	2	2	3	2	2	2	2	23
1243	Female	20	166	65	4	1	3	3	11	3	3	3	3	12	23	4	6	4	4	4	4	4	6	6	6	6	6	18	20	22	60	4	3	3	3	3	3	3	3	3	3	31
1244	Male	20	185	90	3	3	1	3	10	3	3	3	3	12	22	5	7	5	5	5	5	5	5	3	5	5	5	20	18	22	60	3	3	3	3	3	3	3	3	3	3	30
1245	Male	21	173	65	2	2	2	4	10	3	4	4	4	15	25	2	4	2	4	4	4	4	4	4	4	4	4	14	14	16	44	2	2	2	2	2	2	2	2	2	2	20
1246	Female	21	166	54	3	3	3	3	12	3	3	3	3	12	24	5	5	5	5	5	5	5	5	5	5	5	5	20	20	20	60	2	2	2	2	2	2	2	2	2	2	20
1247	Male	21	175	66	3	3	3	3	12	3	3	3	3	12	24	4	4	4	4	4	4	4	4	4	4	4	4	16	16	16	48	2	2	2	2	2	2	2	2	2	2	20
1248	Female	21	165	50	3	2	3	3	11	3	3	3	3	12	23	5	6	6	5	5	5	5	5	5	5	5	5	20	21	21	62	3	3	3	3	3	3	3	3	3	3	30
1249	Female	20	158	45	3	3	3	3	12	3	3	3	2	11	23	4	4	5	4	4	4	4	4	4	4	6	5	16	18	18	52	3	2	2	2	1	2	2	2	2	1	19
1250	Female	20	167	60	3	2	3	3	11	3	3	3	3	12	23	1	3	6	4	4	4	4	4	4	4	4	4	13	18	15	46	2	2	2	2	2	2	2	2	2	2	20
1251	Female	19	162	47	2	2	4	2	10	2	2	1	2	7	17	5	5	5	4	5	4	4	4	4	4	4	4	17	17	18	52	1	1	1	2	2	1	3	3	3	3	20
1252	Female	20	163	60	2	2	2	3	9	3	2	3	3	11	20	7	7	6	6	6	6	6	6	6	6	6	6	25	24	25	74	2	3	2	2	3	3	3	3	3	3	27
1253	Female	19	160	51	3	3	3	3	12	3	3	1	3	10	22	4	5	5	5	5	3	5	5	4	4	5	4	18	16	20	54	2	2	2	2	2	2	3	2	3	3	23
1254	Female	18	162	55	3	3	3	2	11	3	3	3	3	12	23	1	2	1	1	1	4	4	4	4	2	4	4	8	13	11	32	3	2	2	2	2	2	2	2	2	2	21
1255	Female	20	158	48	3	3	3	3	12	4	3	3	3	13	25	5	6	6	6	6	6	5	6	5	5	6	6	21	23	24	68	3	3	3	3	3	3	3	3	3	3	30
1256	Male	21	187	160	2	3	3	3	11	3	3	4	4	14	25	4	6	6	6	6	4	5	5	5	5	6	4	20	19	23	62	3	3	3	3	2	3	3	3	3	3	29
1257	Female	20	180	75	3	2	2	3	10	3	3	3	3	12	22	5	5	5	5	5	5	5	5	5	5	5	5	20	20	20	60	2	2	2	2	2	2	2	2	2	2	20
1258	Male	18	171	57.6	5	5	5	5	20	5	3	5	5	18	38	7	7	7	7	7	7	7	7	7	7	7	7	28	28	28	84	4	4	4	4	4	4	4	4	4	4	40
1259	Male	18	176	74	2	2	2	4	10	3	2	4	1	10	20	2	2	4	4	4	2	6	6	6	6	4	4	18	16	16	50	4	4	2	2	4	2	2	2	2	2	26
1260	Female	19	165	63	1	1	1	1	4	2	3	1	1	7	11	6	6	6	6	6	6	6	6	6	4	6	4	22	22	24	68	3	2	2	2	2	2	2	3	3	2	23
1261	Male	18	171	68	3	3	3	3	12	3	4	3	3	13	25	2	6	6	6	6	4	6	4	4	4	4	4	18	18	20	56	3	2	2	2	2	2	2	2	2	2	21
1262	Male	19	177	70.1	4	5	5	5	19	3	3	4	4	14	33	7	6	7	6	6	7	5	6	6	5	6	7	23	27	24	74	3	4	3	3	3	4	4	3	4	3	34
1263	Male	19	176	65	4	4	4	4	16	4	4	4	3	15	31	7	6	4	5	3	4	5	5	4	5	2	6	22	18	16	56	4	3	1	3	2	3	3	2	3	1	25
1264	Male	21	176	89	5	5	5	5	20	5	4	5	5	19	39	7	7	7	7	7	7	7	7	7	7	7	7	28	28	28	84	4	3	3	4	3	4	4	4	4	4	37
1265	Male	19	167	50.2	4	2	4	4	14	3	3	3	3	12	26	2	6	5	4	6	5	5	6	2	4	4	7	15	19	22	56	4	2	1	4	3	3	3	3	3	3	29
1266	Male	20	183	78	5	5	5	5	20	5	5	5	5	20	40	7	7	7	7	7	7	7	7	7	7	7	7	28	28	28	84	4	4	4	4	4	4	4	4	4	4	40
1267	Male	19	183	89	3	4	4	4	15	3	3	4	3	13	28	5	6	4	5	5	6	5	5	5	5	4	6	20	21	20	61	3	3	1	3	2	2	4	2	3	4	27
1268	Male	19	180	52	1	5	5	5	16	5	5	5	5	20	36	7	7	7	7	7	7	7	7	7	7	7	7	28	28	28	84	4	4	4	4	4	4	4	4	4	4	40
1269	Male	18	176	70	2	2	2	2	8	2	2	3	3	10	18	3	5	6	6	6	6	6	6	6	5	6	6	20	24	23	67	3	4	3	2	2	3	2	3	2	3	27
1270	Male	21	182	75	5	5	5	5	20	4	4	4	4	16	36	4	5	4	4	5	5	4	4	5	5	5	5	17	19	19	55	3	3	2	2	2	2	3	2	3	3	25
1271	Male	18	175	70	4	4	4	4	16	4	4	4	4	16	32	4	6	6	4	6	6	4	6	4	4	7	5	16	21	25	62	2	2	2	2	2	3	3	2	2	2	22
1273	Male	18	181	58	3	3	2	3	11	3	2	3	2	10	21	4	3	6	4	3	5	4	4	4	4	4	4	16	19	14	49	2	2	2	2	1	2	2	2	2	2	19
1274	Male	19	176	120	3	4	3	3	13	3	3	3	3	12	25	6	6	5	6	6	6	6	6	6	6	6	6	24	23	24	71	4	4	4	4	4	4	4	4	4	4	40
1275	Female	21	166	52	4	4	3	4	15	4	3	4	4	15	30	4	6	5	4	6	5	4	5	5	4	6	5	16	20	23	59	3	2	2	1	2	2	1	1	2	1	17
1276	Male	19	160	50	3	3	3	3	12	5	3	3	3	14	26	6	6	6	6	6	6	6	6	6	6	6	2	24	20	24	68	2	2	2	2	2	2	2	2	2	2	20
1277	Female	18	160	45	3	3	2	3	11	3	3	3	3	12	23	3	4	3	3	3	4	4	4	4	4	4	4	14	15	15	44	2	2	2	2	2	2	2	2	2	2	20
1278	Female	20	171	55	3	3	3	3	12	3	3	3	3	12	24	4	6	4	4	4	6	4	4	4	5	5	5	17	19	19	55	3	2	2	2	2	3	2	2	3	3	24
1279	Female	18	160	53	3	3	3	3	12	3	3	3	3	12	24	6	6	6	6	6	6	6	6	6	6	6	6	24	24	24	72	3	3	3	3	3	3	3	3	3	3	30
1280	Female	18	164	90	3	2	2	2	9	2	3	3	2	10	19	5	5	5	5	4	5	4	4	4	2	4	5	16	19	17	52	2	2	2	2	2	2	2	2	4	2	22
1281	Female	19	160	65	3	4	3	3	13	3	3	3	3	12	25	5	6	6	6	6	6	6	6	6	6	6	6	23	24	24	71	3	3	3	3	3	3	3	3	3	3	30
1282	Female	19	158	43	3	2	3	4	12	3	3	3	3	12	24	6	7	5	4	7	7	4	5	5	5	4	6	19	23	23	65	3	3	3	3	3	3	3	3	3	3	30
1283	Male	19	178	71	2	2	2	2	8	3	2	3	2	10	18	5	6	6	6	6	4	6	6	4	6	6	5	23	19	24	66	2	2	2	2	2	3	2	2	2	2	21
1284	Female	19	161	54	2	3	3	2	10	2	2	2	3	9	19	5	7	6	3	6	6	3	7	7	3	7	6	14	25	27	66	3	2	2	3	3	3	3	3	3	2	27
1285	Female	19	155	49	3	3	3	3	12	3	3	3	3	12	24	4	4	3	4	3	4	4	4	3	4	4	4	16	14	15	45	2	2	2	2	2	2	2	2	2	2	20
1287	Male	20	160	51	4	3	4	4	15	4	4	4	4	16	31	6	5	6	6	5	7	6	5	6	6	3	7	24	26	18	68	3	3	3	2	2	3	4	2	3	2	27
1289	Female	19	167	47	2	2	2	2	8	2	1	2	2	7	15	6	6	6	6	6	7	6	6	6	6	6	7	24	26	24	74	4	3	3	3	3	3	3	3	3	3	31
1290	Male	21	168	67.5	5	5	4	4	18	4	4	5	4	17	35	7	4	7	7	4	7	7	7	7	7	7	7	28	28	22	78	3	3	3	3	2	3	3	3	3	3	29
1291	Male	18	175	88	3	4	4	4	15	3	2	3	3	11	26	5	7	7	5	5	5	5	5	5	3	5	3	18	20	22	60	3	3	3	3	3	3	3	3	3	3	30
1293	Female	20	155	74	3	3	3	3	12	3	3	3	3	12	24	4	7	6	4	7	4	4	7	4	4	7	4	16	18	28	62	3	3	3	3	3	3	3	3	3	3	30
1295	Female	19	155	43	3	1	1	1	6	3	2	3	3	11	17	5	6	7	3	6	5	3	7	5	3	4	3	14	20	23	57	4	3	3	3	3	3	3	3	3	3	31
1296	Female	19	149	49	3	2	3	4	12	2	2	3	2	9	21	4	6	5	3	4	6	2	4	4	2	4	3	11	18	18	47	2	2	1	1	2	2	2	3	3	2	20
1297	Male	18	170	73	4	4	2	4	14	3	2	4	4	13	27	6	6	7	7	6	6	6	6	6	7	7	7	26	26	25	77	3	3	2	2	2	3	3	3	3	3	27
1298	Male	18	182	80	3	3	2	4	12	2	2	3	1	8	20	4	4	6	1	3	4	2	3	5	3	4	5	10	20	14	44	2	2	1	2	1	2	1	1	2	1	15
1299	Female	18	156	90	1	1	1	1	4	1	3	1	1	6	10	2	6	6	2	6	4	3	6	3	2	6	6	9	19	24	52	2	2	2	2	2	2	2	2	2	2	20
1300	Male	18	172	100	1	1	1	1	4	1	1	1	3	6	10	4	4	4	4	4	4	4	4	4	4	4	4	16	16	16	48	2	2	2	2	3	3	4	2	2	3	25
1301	Female	19	165	65	2	2	2	2	8	2	2	3	2	9	17	4	5	6	4	4	2	4	7	2	2	7	4	14	14	23	51	2	2	1	2	2	2	2	3	3	2	21
1303	Female	19	165	54	3	4	3	4	14	3	2	4	3	12	26	5	6	6	6	5	6	6	5	6	6	6	6	23	24	22	69	3	3	2	2	2	2	2	2	2	2	22
1304	Female	19	163	57	2	2	2	3	9	3	3	3	2	11	20	3	5	4	4	5	4	4	4	4	4	5	4	15	16	19	50	2	2	2	2	1	2	2	2	2	2	19
1305	Male	19	178.5	66	4	4	4	4	16	4	5	4	4	17	33	6	6	6	6	6	6	6	6	6	6	6	1	24	19	24	67	4	4	4	4	4	4	4	4	4	4	40
1306	Male	18	185	86	2	2	2	2	8	2	2	3	3	10	18	4	7	5	6	5	2	4	3	3	4	5	3	18	13	20	51	4	2	2	1	1	2	2	1	2	2	19
1307	Male	18	181	60	3	5	5	5	18	5	5	5	5	20	38	6	5	5	6	5	7	6	6	6	5	6	6	23	24	22	69	3	2	1	1	1	2	2	2	2	2	18
1308	Male	21	178	65	3	4	3	3	13	3	3	3	3	12	25	5	6	6	6	6	6	6	6	6	6	6	6	23	24	24	71	3	3	1	3	3	3	3	3	3	3	28
1309	Male	19	178	70	1	1	1	1	4	1	2	1	1	5	9	4	6	5	3	5	5	4	4	3	2	5	4	13	17	20	50	2	2	2	2	2	2	2	2	2	2	20
1310	Female	19	160	110	3	4	4	4	15	3	2	4	3	12	27	2	6	6	4	6	7	5	6	5	5	3	5	16	23	21	60	3	2	2	2	2	3	3	3	3	3	26
1312	Male	19	183	80	4	4	4	4	16	3	4	4	4	15	31	6	6	6	6	6	6	6	6	6	6	6	6	24	24	24	72	4	3	3	3	3	3	3	3	3	3	31
1313	Male	19	173	75	3	3	3	4	13	2	4	3	3	12	25	6	6	6	6	6	6	6	6	4	4	6	6	22	22	24	68	4	4	4	4	4	4	4	4	2	2	36
1314	Male	20	183	70	2	3	3	4	12	4	4	4	4	16	28	1	6	3	6	6	6	6	6	6	6	6	6	19	21	24	64	4	4	4	4	4	4	4	4	4	4	40
1315	Male	19	175	60	3	3	4	3	13	3	2	3	3	11	24	5	4	4	3	4	5	4	5	5	4	5	6	16	20	18	54	3	2	1	2	1	2	2	2	2	2	19
1316	Male	19	175	65	4	4	4	4	16	4	4	4	4	16	32	6	6	6	6	6	6	6	6	6	6	6	6	24	24	24	72	3	3	3	3	3	3	3	3	3	3	30
1317	Male	19	178	78	3	2	2	2	9	2	3	3	2	10	19	3	3	3	3	3	3	3	4	3	3	4	3	12	12	14	38	2	2	1	2	2	3	2	2	2	1	19
1318	Female	19	169	53	2	2	2	4	10	2	2	2	2	8	18	2	5	4	4	3	5	3	5	3	3	5	4	12	16	18	46	2	2	3	2	3	3	3	3	3	3	27
1319	Male	19	173	138	3	3	4	4	14	4	2	3	1	10	24	5	5	6	5	4	5	5	4	5	5	5	5	20	21	18	59	4	4	1	4	4	4	3	4	4	3	35
1320	Female	20	161	45	2	3	3	3	11	3	3	3	3	12	23	2	2	5	4	2	4	4	2	5	5	5	5	15	19	11	45	2	2	2	2	2	2	2	2	2	2	20
1321	Female	19	173	73	3	4	4	4	15	3	3	3	2	11	26	6	6	6	6	6	6	6	6	6	6	6	6	24	24	24	72	4	4	4	4	4	4	4	4	4	4	40
1322	Male	18	170	120	3	2	3	3	11	3	4	3	2	12	23	4	5	5	4	5	4	4	5	4	4	4	5	16	18	19	53	3	2	2	2	2	2	2	2	2	2	21
1323	Male	18	185	96	4	2	2	2	10	2	2	2	2	8	18	5	5	5	5	5	5	5	5	5	5	5	5	20	20	20	60	4	4	4	4	4	3	4	4	4	2	37
1324	Male	20	170	63	5	5	5	5	20	5	5	5	5	20	40	7	7	7	7	7	7	7	7	6	7	6	7	28	27	27	82	2	2	2	3	3	3	3	2	2	2	24
1325	Male	19	185	85	2	2	2	2	8	2	2	2	2	8	16	2	6	5	6	6	6	3	4	5	2	5	4	13	20	21	54	3	3	2	2	2	2	3	3	3	3	26
1326	Male	20	176	83	3	2	3	3	11	3	4	3	3	13	24	6	6	6	6	6	6	6	6	7	6	7	7	24	26	25	75	4	4	4	4	3	4	4	3	3	3	36
1329	Female	19	153	52	4	5	5	5	19	3	2	4	3	12	31	5	7	6	6	7	6	6	6	6	6	6	6	23	24	26	73	4	4	3	3	3	3	3	3	3	3	32
1331	Male	19	185	75	3	3	3	3	12	3	3	3	3	12	24	4	6	4	4	6	4	4	6	4	4	6	4	16	16	24	56	2	2	2	2	2	2	2	2	3	3	22
1340	Female	19	165	60	3	3	3	3	12	3	2	3	2	10	22	5	5	5	5	5	5	5	5	5	5	5	5	20	20	20	60	3	3	3	3	3	3	3	3	3	3	30
1341	Female	20	164.5	50	3	3	3	4	13	3	3	3	3	12	25	3	6	5	5	6	5	4	6	5	4	7	5	16	20	25	61	2	3	2	2	2	2	3	2	2	2	22
1342	Male	20	172	55	3	3	3	3	12	3	3	3	3	12	24	1	7	6	6	6	6	6	6	6	6	6	6	19	24	25	68	4	4	4	4	4	4	4	4	4	4	40
1343	Female	19	172	64	3	3	3	3	12	3	3	3	3	12	24	5	5	5	5	6	6	6	6	6	6	6	6	22	23	23	68	3	3	3	3	3	3	3	3	3	3	30
1344	Female	21	163	60	4	4	5	4	17	4	2	4	4	14	31	2	2	2	4	2	2	2	2	2	2	2	2	10	8	8	26	2	2	2	2	2	2	2	2	2	2	20
1345	Female	20	153	55	3	3	4	3	13	2	3	3	3	11	24	1	6	5	5	6	6	6	6	6	6	6	6	18	23	24	65	4	4	4	4	4	4	4	4	4	4	40
1347	Female	20	163	53.5	4	4	4	5	17	4	3	4	3	14	31	4	5	5	5	6	6	6	6	6	6	6	6	21	23	23	67	3	3	3	3	3	3	3	3	3	3	30
1348	Female	20	161	65	3	3	3	3	12	3	3	3	3	12	24	5	5	5	5	5	5	5	5	5	5	5	5	20	20	20	60	3	3	3	3	3	3	3	3	3	3	30
1349	Female	20	161	98	2	2	2	3	9	3	3	3	3	12	21	2	5	5	5	5	5	5	5	5	5	5	7	17	22	20	59	3	3	3	3	3	3	3	3	3	3	30
1350	Male	20	168	70	4	2	4	4	14	3	2	3	3	11	25	5	5	5	5	5	5	5	5	5	5	5	5	20	20	20	60	3	3	3	3	3	3	3	3	3	3	30
1351	Female	20	158	75	3	2	3	3	11	3	3	3	3	12	23	4	6	6	6	6	6	6	6	6	6	6	6	22	24	24	70	4	4	4	4	4	4	4	4	4	4	40
1352	Male	21	173	62	2	3	3	3	11	4	2	4	3	13	24	1	7	7	7	7	7	7	7	7	6	7	5	21	26	28	75	4	4	4	4	4	4	2	4	4	2	36
1353	Female	20	178	78	3	3	3	3	12	3	3	3	3	12	24	5	5	5	5	5	5	5	5	5	5	5	5	20	20	20	60	2	2	2	2	2	2	2	2	2	2	20
1354	Female	20	167	57	3	3	3	3	12	3	3	3	3	12	24	6	6	6	6	6	6	6	6	6	6	6	6	24	24	24	72	3	3	3	3	3	3	3	3	3	3	30
1355	Female	20	172	60	3	3	3	3	12	3	5	3	3	14	26	5	7	7	5	5	5	5	7	7	7	7	7	22	26	26	74	4	4	4	4	4	4	4	4	4	4	40
1356	Female	20	180	70	3	3	3	3	12	3	3	3	3	12	24	4	7	6	5	6	6	5	6	5	5	6	5	19	22	25	66	3	3	3	3	3	3	3	3	3	3	30
1357	Female	20	168	51	4	1	1	1	7	1	5	1	1	8	15	1	1	1	1	1	1	1	1	1	1	1	1	4	4	4	12	1	1	1	1	1	1	1	1	1	1	10
1358	Female	19	165	55	4	2	4	4	14	4	4	4	4	16	30	6	6	6	6	6	6	6	6	6	6	6	6	24	24	24	72	1	1	3	1	1	1	1	1	3	1	14
1359	Female	20	162	57	3	3	3	2	11	3	2	4	3	12	23	4	2	3	4	3	5	5	5	5	5	5	5	18	18	15	51	3	3	3	3	3	3	3	3	3	1	28
1360	Female	21	164	77	3	3	3	3	12	3	3	3	3	12	24	4	4	4	4	4	4	4	4	4	4	4	4	16	16	16	48	2	2	2	2	2	2	2	2	2	2	20
1361	Female	20	158	46	1	1	1	1	4	1	5	1	1	8	12	1	1	1	1	1	1	1	1	1	1	1	1	4	4	4	12	1	1	1	1	1	1	1	1	1	1	10
1362	Female	19	168	54	4	4	3	4	15	4	2	4	3	13	28	5	3	3	5	5	6	7	5	5	5	5	5	22	19	18	59	4	4	3	3	3	3	2	2	3	3	30
1363	Female	19	162	43	3	3	4	4	14	4	3	4	4	15	29	2	4	5	5	5	5	4	5	5	5	5	5	16	20	19	55	2	2	2	2	2	2	2	2	2	2	20
1364	Female	20	168	54	2	4	4	4	14	3	2	4	4	13	27	5	6	6	6	6	5	6	6	6	6	6	6	23	23	24	70	2	3	2	2	2	3	3	2	2	3	24
1365	Female	20	160	53	2	1	1	4	8	1	2	2	2	7	15	6	6	7	4	6	7	4	6	4	6	6	6	20	24	24	68	3	2	2	2	2	2	2	2	2	2	21
1374	Male	19	168	80	1	1	1	1	4	1	5	1	1	8	12	2	2	2	2	3	3	3	3	4	4	4	4	11	13	12	36	3	3	3	3	3	3	3	3	3	3	30
1375	Female	21	160	52	3	3	3	3	12	3	3	3	3	12	24	4	6	6	6	6	6	6	6	6	6	6	6	22	24	24	70	3	3	3	3	3	3	3	3	3	3	30
1376	Female	19	163	50	3	3	3	3	12	3	3	3	3	12	24	4	4	4	4	4	4	4	4	4	4	4	4	16	16	16	48	2	2	2	2	2	2	2	2	2	2	20
1377	Female	20	155	45	3	3	3	3	12	3	3	3	3	12	24	5	5	5	5	3	5	5	5	5	5	5	5	20	20	18	58	3	3	2	3	3	3	3	3	3	3	29
1378	Female	19	161	70	3	3	3	3	12	3	3	3	3	12	24	4	4	4	4	4	4	4	4	4	4	4	4	16	16	16	48	3	3	3	3	3	3	3	3	3	3	30
1379	Male	19	181	70	3	3	3	3	12	3	3	3	3	12	24	5	6	5	4	4	4	4	4	4	4	4	4	17	17	18	52	4	1	4	3	1	4	1	4	1	4	27
1380	Male	20	170	105	2	2	4	3	11	1	1	2	1	5	16	4	3	3	2	3	4	3	2	4	1	2	5	10	16	10	36	2	1	1	2	1	2	2	1	2	2	16
1381	Male	20	169	63	4	4	4	5	17	4	4	5	5	18	35	4	6	6	6	6	6	6	6	6	6	6	6	22	24	24	70	4	4	3	3	3	3	3	3	3	3	32
1382	Male	19	177	76	4	3	3	3	13	3	3	3	3	12	25	4	4	4	4	4	4	4	4	4	4	4	4	16	16	16	48	2	2	2	2	2	2	2	2	2	2	20
1383	Female	18	174	67	3	2	2	2	9	2	1	2	2	7	16	4	4	4	4	4	5	4	4	4	4	4	4	16	17	16	49	3	3	3	3	3	3	3	2	2	2	27
1384	Female	20	160	45	3	3	4	4	14	3	3	3	3	12	26	6	6	5	6	6	6	6	6	6	6	5	5	24	22	23	69	3	3	3	3	3	3	3	3	3	4	31
1385	Female	21	153	60	3	4	3	3	13	3	2	4	3	12	25	5	5	5	5	5	5	5	5	5	5	5	5	20	20	20	60	3	3	3	3	3	3	3	3	3	3	30
1386	Male	20	162	64	3	3	3	3	12	3	3	3	3	12	24	5	5	3	5	4	3	4	4	5	5	5	5	19	16	18	53	3	2	1	1	1	1	2	1	2	1	15
1387	Female	20	154	40	3	3	3	4	13	2	1	2	2	7	20	4	5	5	4	4	5	4	4	4	4	4	6	16	20	17	53	2	2	1	2	1	2	2	2	2	1	17
1388	Female	18	188	75	4	4	4	4	16	4	5	4	4	17	33	6	7	7	7	7	6	7	7	7	7	7	7	27	27	28	82	4	4	4	4	4	4	4	4	4	4	40
1389	Female	20	160	45	4	2	4	4	14	4	5	4	3	16	30	3	7	7	6	7	5	5	7	7	7	7	7	21	26	28	75	3	2	3	3	3	3	3	3	3	3	29
1390	Female	20	157	41	2	2	3	3	10	3	3	3	3	12	22	6	7	6	6	6	7	6	6	6	6	7	6	24	25	26	75	3	3	3	3	3	3	3	3	3	3	30
1391	Male	20	180	62	4	4	4	4	16	4	4	4	4	16	32	5	5	5	5	5	3	5	5	5	5	5	5	20	18	20	58	3	3	2	3	3	2	3	3	3	3	28
1392	Female	20	165	52	1	1	1	1	4	1	2	3	3	9	13	4	4	5	4	4	5	4	4	1	4	4	4	16	15	16	47	3	1	2	2	2	2	3	2	2	2	21
1393	Male	18	180	75	4	4	4	4	16	4	3	5	4	16	32	6	4	5	5	4	5	6	4	4	4	4	5	21	19	16	56	3	3	2	3	2	3	3	3	3	2	27
1394	Female	19	172	55	3	3	3	3	12	3	3	3	3	12	24	5	4	4	5	4	5	5	5	5	5	5	4	20	18	18	56	2	2	2	2	2	3	2	2	2	2	21
1395	Male	21	170	56	4	4	4	4	16	3	3	3	3	12	28	5	4	3	3	5	3	3	3	3	3	3	3	14	12	15	41	2	1	2	2	2	2	2	2	3	1	19
1396	Male	19	175	70	4	3	3	3	13	3	3	3	3	12	25	5	6	6	5	6	6	5	6	6	6	6	6	21	24	24	69	3	2	2	3	2	2	3	3	3	3	26
1397	Female	21	154	41	3	2	3	3	11	2	2	2	2	8	19	4	4	6	4	4	4	2	4	3	3	3	5	13	18	15	46	2	2	1	1	2	2	2	2	2	1	17
1398	Female	21	158	40	5	3	4	5	17	4	4	3	3	14	31	5	6	6	6	4	6	6	7	5	6	7	7	23	24	24	71	3	2	2	2	3	4	3	2	2	2	25
1399	Female	18	168	50	2	4	4	4	14	4	3	4	4	15	29	6	6	5	5	5	6	6	6	6	6	6	6	23	23	23	69	3	3	3	3	3	3	3	3	3	3	30
1400	Female	20	160	50	2	2	2	2	8	2	2	2	2	8	16	3	3	3	3	3	3	3	3	3	3	3	3	12	12	12	36	2	2	2	2	2	2	2	2	2	2	20
1401	Female	18	165	45	3	4	3	3	13	3	3	3	3	12	25	6	6	7	5	2	4	4	6	4	4	7	7	19	22	21	62	4	3	3	3	3	4	4	3	3	3	33
1402	Female	21	157	114	2	2	2	2	8	2	2	2	2	8	16	1	5	3	1	3	2	1	6	2	2	7	5	5	12	21	38	3	3	3	3	3	3	3	3	3	3	30
1403	Female	19	158	46	3	3	3	3	12	3	3	2	2	10	22	3	5	5	6	5	5	4	4	4	4	4	4	17	18	18	53	3	2	2	2	2	2	2	2	2	2	21
1404	Female	18	157	56	2	3	2	3	10	2	2	2	2	8	18	5	5	5	4	4	6	4	5	6	4	4	5	17	22	18	57	3	2	2	2	2	2	1	2	2	2	20
1406	Female	18	164	65	3	3	3	4	13	2	2	2	3	9	22	5	4	4	4	3	4	4	5	4	3	2	4	16	16	14	46	3	3	1	3	3	3	3	2	2	2	25
1407	Female	18	171	65	2	2	2	2	8	2	4	2	2	10	18	2	5	5	1	3	4	1	6	2	1	5	5	5	16	19	40	1	3	2	2	2	2	2	2	2	2	20
1408	Female	20	167	98	3	4	4	3	14	3	2	3	2	10	24	5	7	7	4	6	7	4	4	5	4	4	6	17	25	21	63	3	3	2	4	2	2	2	2	2	2	24
1409	Female	20	168	65	3	2	3	2	10	2	2	2	3	9	19	5	7	7	6	7	5	7	7	5	4	7	5	22	22	28	72	4	4	3	3	3	4	4	3	3	4	35
1410	Female	18	165	56.5	1	2	2	3	8	4	3	3	2	12	20	5	5	5	4	5	5	4	6	5	4	4	6	17	21	20	58	3	2	2	2	2	2	2	2	2	2	21
1411	Female	19	163	60	2	2	2	2	8	2	2	2	2	8	16	4	6	4	4	6	6	4	6	4	4	5	6	16	20	23	59	3	2	2	2	2	2	2	2	2	2	21
1412	Female	21	158	60	3	3	3	3	12	3	2	3	3	11	23	5	6	7	5	5	5	5	7	5	3	7	3	18	20	25	63	3	3	1	2	1	2	2	3	3	2	22
1413	Female	19	169	60	3	3	3	3	12	3	2	2	3	10	22	5	6	6	4	5	6	4	5	5	4	6	5	17	22	22	61	3	3	2	3	3	3	3	2	3	2	27
1414	Female	18	166	62	3	2	4	3	12	2	2	2	3	9	21	4	3	6	5	2	2	5	6	2	4	5	2	18	12	16	46	3	2	2	2	3	3	3	2	3	3	26
1415	Female	18	163	45	5	2	2	2	11	2	1	2	2	7	18	2	4	5	2	5	7	1	1	6	2	1	6	7	24	11	42	3	2	1	2	3	3	2	3	3	2	24
1416	Female	18	158	48	3	2	2	3	10	3	2	3	3	11	21	6	6	6	6	6	6	6	6	6	6	7	7	24	25	25	74	3	3	4	4	4	4	4	4	4	4	38
1417	Female	19	161	65	2	2	3	3	10	3	2	3	3	11	21	3	4	3	3	3	6	4	3	6	4	4	6	14	21	14	49	3	1	2	2	2	2	2	1	2	2	19
1418	Female	18	165	65	5	4	4	4	17	3	3	3	4	13	30	6	6	6	6	6	7	6	6	6	6	6	7	24	26	24	74	3	3	2	3	2	3	3	2	2	2	25
1419	Female	19	161	55	2	2	2	2	8	2	2	2	2	8	16	2	6	4	2	5	6	2	6	5	4	6	6	10	21	23	54	3	2	2	2	2	3	2	3	3	3	25
1422	Female	19	166	134	3	4	4	4	15	4	2	2	2	10	25	5	5	5	3	5	6	4	4	5	4	4	5	16	21	18	55	3	2	2	2	2	2	2	2	2	2	21
1433	Female	19	166	70	3	4	3	4	14	4	2	4	3	13	27	6	6	6	5	6	5	5	6	6	6	5	5	22	22	23	67	3	3	3	4	3	3	3	3	3	3	31
1434	Female	19	178	60	3	3	3	3	12	3	3	3	3	12	24	6	6	6	6	6	6	6	6	6	6	6	6	24	24	24	72	2	2	2	2	2	2	2	2	2	2	20
1435	Male	18	183	130	3	2	2	2	9	3	2	2	2	9	18	2	5	5	5	5	4	5	4	5	2	4	2	14	16	18	48	2	2	2	2	2	2	2	2	2	2	20
1436	Female	20	160	45	3	3	3	3	12	3	3	3	3	12	24	3	2	3	2	4	4	4	4	4	4	5	3	13	14	15	42	2	3	2	2	1	3	2	3	2	2	22
1437	Female	20	163	56	2	2	2	2	8	2	2	2	2	8	16	5	5	6	5	3	5	5	3	5	5	3	6	20	22	14	56	3	3	2	3	3	3	3	3	3	3	29
1438	Female	20	160	50	2	2	2	3	9	2	2	4	2	10	19	4	5	4	5	5	5	4	4	4	4	3	4	17	17	17	51	3	3	2	2	3	2	2	3	3	3	26
1440	Female	20	167	51	4	4	3	3	14	3	2	3	3	11	25	2	4	7	5	3	4	5	4	5	5	5	5	17	21	16	54	2	3	3	3	3	3	3	3	3	2	28
1443	Female	19	168	52	3	3	4	3	13	3	2	3	3	11	24	5	5	5	5	5	3	5	5	3	5	4	3	20	14	19	53	3	3	3	3	3	3	3	3	3	3	30
1444	Male	20	186	84	4	4	4	4	16	4	4	4	4	16	32	6	6	6	6	6	6	6	6	6	6	6	6	24	24	24	72	3	2	2	3	3	3	3	2	3	3	27
1445	Male	19	189	90	4	5	5	4	18	2	2	1	1	6	24	3	7	7	4	7	5	1	6	2	3	7	3	11	17	27	55	4	4	4	4	4	4	4	4	4	4	40
1446	Female	19	176	53	4	4	4	4	16	4	4	5	4	17	33	7	6	6	7	6	6	7	7	6	7	7	7	28	25	26	79	4	4	4	4	4	4	4	4	4	4	40
1447	Female	20	160	45	3	3	3	3	12	3	3	3	3	12	24	4	4	4	4	5	5	5	7	5	5	5	5	18	19	21	58	3	3	3	3	3	3	3	3	3	3	30
1449	Female	19	168	50	3	3	3	4	13	3	3	4	3	13	26	6	6	6	6	6	6	6	6	6	6	6	6	24	24	24	72	3	3	3	3	3	3	3	3	3	3	30
1450	Female	19	160	45	4	4	2	3	13	3	4	2	2	11	24	4	6	6	6	6	6	6	6	6	6	6	6	22	24	24	70	3	2	2	3	4	2	2	2	2	3	25
1451	Female	20	158	51	2	3	2	3	10	3	3	3	3	12	22	1	6	6	6	6	6	6	6	6	6	6	6	19	24	24	67	3	3	3	3	3	3	4	4	4	3	33
1452	Male	20	181	72	4	4	4	4	16	4	3	4	4	15	31	6	6	6	6	6	6	6	6	6	6	6	6	24	24	24	72	3	3	3	3	3	3	3	3	3	3	30
1453	Male	21	185	75	3	3	3	3	12	3	3	3	3	12	24	4	4	4	4	4	4	4	4	4	4	4	4	16	16	16	48	4	4	4	4	4	4	4	4	4	4	40
1454	Female	21	163	62	3	3	3	3	12	3	3	3	3	12	24	4	4	4	4	4	4	4	4	4	4	4	4	16	16	16	48	2	3	2	1	1	2	2	2	2	2	19
1455	Male	19	185	75	3	3	3	3	12	3	3	3	3	12	24	1	6	6	5	5	5	5	6	5	5	6	5	16	21	23	60	3	3	3	3	3	3	3	3	3	3	30
1456	Female	20	153	46	3	3	3	3	12	3	3	3	3	12	24	3	6	6	6	5	6	6	6	6	6	6	6	21	24	23	68	2	3	3	3	3	3	3	3	3	3	29
1457	Female	19	165	55	2	3	3	4	12	3	2	4	3	12	24	4	6	6	6	6	6	6	6	6	6	6	6	22	24	24	70	3	3	3	3	3	3	3	3	3	3	30
1458	Female	20	165	65	2	2	2	2	8	2	4	2	2	10	18	2	4	6	2	2	2	2	2	2	2	2	2	8	12	10	30	3	3	2	4	4	3	3	3	3	3	31
1459	Female	19	162	46	3	3	3	3	12	3	3	3	3	12	24	5	5	5	5	5	5	5	5	5	5	5	3	20	18	20	58	3	3	3	3	3	3	3	3	3	3	30
1460	Female	20	165	48	2	3	3	3	11	3	3	2	3	11	22	4	6	6	6	6	6	6	6	6	6	6	7	22	25	24	71	3	3	2	3	3	3	3	3	3	3	29
1461	Female	20	162	52	2	2	2	2	8	2	2	3	4	11	19	3	4	5	3	4	4	3	4	4	4	3	3	13	16	15	44	2	3	2	2	1	2	2	3	2	1	20
1462	Female	20	166	50	3	3	3	3	12	3	2	3	3	11	23	4	7	6	4	6	6	4	4	6	6	4	4	18	22	21	61	3	3	2	2	2	2	2	2	2	2	22
1463	Female	21	168	87	3	3	3	3	12	3	2	3	3	11	23	5	7	7	4	7	4	4	7	4	4	7	4	17	19	28	64	2	2	2	2	2	2	2	2	2	1	19
1464	Female	19	180	60	5	3	3	4	15	3	3	3	3	12	27	4	4	4	4	4	4	4	4	4	4	4	4	16	16	16	48	2	2	2	2	2	2	2	2	2	2	20
1465	Female	18	162	53	3	5	5	5	18	5	1	5	5	16	34	6	7	6	5	6	5	5	5	5	5	5	1	21	17	23	61	3	3	2	3	2	3	3	3	3	3	28
1466	Female	18	168	62	3	2	2	3	10	2	2	3	2	9	19	4	5	5	4	5	7	5	5	5	3	5	5	16	22	20	58	3	3	2	2	1	4	3	2	2	2	24
1467	Female	20	148	45	2	2	2	2	8	2	2	2	2	8	16	4	4	4	4	4	5	4	3	4	3	2	4	15	17	13	45	3	2	1	1	1	2	1	2	2	1	16
1468	Female	19	158	47	3	3	3	3	12	3	3	3	3	12	24	4	4	6	4	6	6	4	4	6	4	6	6	16	24	20	60	3	2	2	3	2	3	3	3	3	3	27
1469	Female	20	160	49	2	2	2	4	10	2	2	2	2	8	18	5	6	6	6	7	6	6	7	6	5	7	6	22	24	27	73	3	3	3	3	3	3	3	3	3	3	30
1470	Female	20	171	56	4	2	2	3	11	4	2	3	3	12	23	4	4	4	4	4	4	4	4	4	4	6	6	16	18	18	52	2	2	2	2	2	2	2	2	2	2	20
1471	Female	19	163	64	3	3	3	3	12	3	3	3	3	12	24	6	5	5	5	3	3	3	3	3	3	3	4	17	15	14	46	2	2	2	2	2	2	2	2	2	3	21
1472	Male	21	187	75	4	4	4	4	16	4	2	3	4	13	29	5	5	5	5	3	5	5	5	5	5	3	3	20	18	16	54	3	3	3	3	3	3	3	3	3	3	30
1473	Female	20	166	49	3	3	3	3	12	3	3	3	3	12	24	4	4	4	4	4	5	4	4	4	4	4	4	16	17	16	49	2	2	2	2	2	2	2	2	2	2	20
1474	Female	21	176	68	4	3	3	4	14	3	3	3	3	12	26	4	4	5	4	4	4	4	4	4	4	4	4	16	17	16	49	2	2	2	2	2	2	2	2	2	2	20
1475	Female	21	162	51	2	2	2	2	8	2	2	2	2	8	16	3	6	6	3	3	3	2	6	3	2	6	2	10	14	21	45	2	2	3	2	2	2	2	2	2	2	21
1476	Female	21	168	55	4	4	4	4	16	4	2	3	3	12	28	5	7	7	7	7	7	7	7	7	7	7	7	26	28	28	82	3	4	3	3	4	4	4	3	4	4	36
1477	Female	18	166	46	3	3	2	3	11	3	2	4	3	12	23	2	6	3	5	5	5	5	5	3	3	3	5	15	16	19	50	3	2	2	1	1	2	2	3	2	4	22
1478	Male	19	150	43	2	2	2	2	8	2	2	2	2	8	16	2	3	6	2	2	6	2	2	2	2	5	2	8	16	12	36	3	3	3	3	3	3	3	3	3	3	30
1479	Female	20	160	48	3	4	4	4	15	2	1	3	3	9	24	5	6	6	6	5	5	5	4	3	4	2	1	20	15	17	52	3	2	2	3	3	4	4	3	3	2	29
1480	Female	20	158	40	3	3	2	3	11	3	2	3	3	11	22	4	6	6	5	6	4	4	6	5	6	6	6	19	21	24	64	3	3	3	3	3	3	3	3	3	3	30
1481	Female	20	168	50	3	4	3	4	14	2	3	3	3	11	25	4	6	4	4	6	4	4	6	4	4	6	4	16	16	24	56	1	3	2	2	3	3	3	3	3	3	26
1482	Female	21	163	62	3	3	3	3	12	3	2	3	3	11	23	4	5	3	3	3	4	3	4	4	4	4	4	14	15	16	45	2	2	2	2	2	2	2	2	2	2	20
1483	Female	20	163	54	3	3	3	3	12	3	2	3	3	11	23	4	5	3	3	3	4	3	5	4	4	5	4	14	15	18	47	2	2	2	2	2	2	2	2	2	2	20
1484	Female	19	162	60	3	3	3	4	13	3	2	3	2	10	23	5	7	4	3	6	4	4	6	6	4	6	5	16	19	25	60	2	2	2	2	2	2	2	2	2	2	20
1485	Male	20	174	70	4	4	5	5	18	3	2	4	3	12	30	5	3	6	5	3	7	5	3	7	5	3	7	20	27	12	59	3	2	2	3	3	3	3	3	3	3	28
1486	Female	20	179	61	4	4	2	4	14	3	3	3	2	11	25	5	6	3	5	6	6	3	6	5	5	7	4	18	18	25	61	2	3	2	2	2	2	2	2	2	2	21
1487	Female	18	155	53	5	4	4	4	17	4	3	4	4	15	32	6	6	5	5	5	6	6	5	6	6	6	6	23	23	22	68	3	3	3	3	3	4	4	2	3	4	32
1488	Female	20	160	42	3	3	3	3	12	3	3	1	1	8	20	2	1	1	1	1	1	1	1	1	1	1	1	5	4	4	13	1	1	1	1	1	1	1	1	3	1	12
1489	Female	19	160	46.2	3	3	3	3	12	2	2	2	2	8	20	4	6	4	4	6	6	4	6	4	4	3	3	16	17	21	54	2	2	1	2	2	2	2	2	2	2	19
1490	Female	20	159	46	3	2	2	2	9	2	2	2	2	8	17	1	5	3	3	3	6	3	3	6	3	3	5	10	20	14	44	3	2	1	2	2	2	2	2	2	2	20
1491	Female	20	155	55	3	2	2	2	9	2	2	3	3	10	19	2	5	5	2	4	5	3	5	5	3	5	5	10	20	19	49	3	3	3	3	3	3	2	3	2	2	27
1492	Female	18	152	48	3	3	3	3	12	3	2	2	3	10	22	4	5	5	4	4	4	4	6	4	4	5	3	16	16	20	52	3	2	2	3	3	3	2	2	2	2	24
1493	Female	19	159	50	2	3	3	3	11	2	2	2	2	8	19	5	6	6	4	5	3	2	4	5	4	5	6	15	20	20	55	3	2	1	2	2	1	2	2	3	1	19
1494	Female	19	162	56	3	3	3	3	12	4	2	4	3	13	25	6	4	5	4	3	6	4	5	6	6	6	6	20	23	18	61	3	2	2	2	2	3	2	2	3	3	24
1495	Male	18	182	67	3	3	4	4	14	3	2	3	3	11	25	5	6	6	5	6	7	6	6	6	6	6	7	22	26	24	72	3	3	2	3	2	3	3	3	3	2	27
1496	Female	19	165	58.5	3	2	3	3	11	2	1	3	4	10	21	6	7	5	6	7	7	6	7	6	6	7	6	24	24	28	76	4	3	3	3	3	3	3	3	3	3	31
1498	Female	19	161	54	3	4	4	4	15	4	2	4	3	13	28	6	5	5	5	4	5	5	4	5	5	4	6	21	21	17	59	3	3	2	3	2	3	2	3	3	2	26
1499	Female	19	160	57	4	4	4	4	16	3	2	3	3	11	27	4	6	6	5	5	7	5	5	6	5	5	7	19	26	21	66	3	2	3	2	2	3	3	1	3	2	24
1500	Female	20	160	80	1	1	1	1	4	1	1	1	1	4	8	1	3	7	1	1	4	1	1	1	1	2	1	4	13	7	24	2	2	2	2	2	2	3	3	3	2	23
1501	Female	18	163	45	3	2	2	2	9	3	2	2	2	9	18	6	6	3	6	2	6	6	6	4	7	5	5	25	18	19	62	2	2	2	2	2	2	2	3	3	2	22
1502	Female	19	166	55	2	2	2	3	9	3	2	2	3	10	19	6	6	6	6	6	6	6	6	6	6	6	6	24	24	24	72	3	3	3	3	2	3	3	2	2	2	26
1503	Male	18	171	70	3	2	3	2	10	3	2	3	3	11	21	6	6	4	5	6	6	5	7	5	5	5	4	21	19	24	64	3	2	1	2	1	3	2	2	2	2	20
1504	Female	20	159	46	4	3	3	4	14	4	3	3	4	14	28	5	5	6	4	2	4	4	4	5	4	6	4	17	19	17	53	3	3	2	1	1	3	2	1	2	1	19
1505	Male	18	185	98	2	2	2	2	8	2	2	2	2	8	16	4	4	6	3	1	4	3	1	4	4	2	3	14	17	8	39	3	2	1	2	2	4	2	2	2	2	22
1506	Male	20	190	80	5	5	5	5	20	5	3	5	5	18	38	7	6	6	7	6	7	7	7	6	6	7	7	27	26	26	79	4	3	3	3	4	4	4	4	4	4	37
1507	Female	18	161	52	2	2	2	2	8	2	2	2	2	8	16	3	3	6	2	4	6	2	4	6	4	4	6	11	24	15	50	2	2	2	1	1	2	1	1	2	1	15
1508	Female	18	163	62	3	3	3	3	12	2	2	3	3	10	22	3	6	6	4	5	6	4	5	5	4	7	7	15	24	23	62	3	2	2	2	2	3	2	2	2	2	22
1509	Female	18	163	48	2	1	4	2	9	2	2	2	2	8	17	5	5	4	5	4	5	5	4	4	4	2	3	19	16	15	50	2	2	2	2	1	1	2	2	2	2	18
1510	Male	19	191	80	3	2	3	3	11	3	2	3	3	11	22	4	5	6	6	5	4	4	6	6	4	7	7	18	23	23	64	2	2	1	3	2	2	3	3	2	2	22
1511	Male	19	184	80	3	3	3	3	12	3	2	2	2	9	21	3	6	6	6	6	6	6	6	6	6	6	6	21	24	24	69	4	4	4	4	4	4	4	4	4	4	40
1512	Female	19	160	45	1	1	1	2	5	2	2	2	2	8	13	4	3	6	4	3	4	4	6	4	4	6	4	16	18	18	52	2	3	1	2	2	2	2	2	2	2	20
1513	Female	19	165	98	1	1	1	1	4	3	3	3	3	12	16	1	4	4	4	4	4	4	4	4	3	5	4	12	16	17	45	2	1	1	1	1	1	1	1	1	1	11
1514	Male	18	175	73	2	3	4	3	12	3	2	3	3	11	23	5	5	5	4	5	5	5	4	5	4	5	5	18	20	19	57	2	2	1	1	1	1	2	2	2	1	15
1515	Female	20	150	40	3	2	2	4	11	2	2	2	2	8	19	6	6	6	2	4	6	2	6	5	2	5	6	12	23	21	56	3	2	2	2	2	2	2	2	2	2	21
1516	Female	18	172	65	2	3	1	3	9	4	4	4	3	15	24	7	7	7	7	7	7	7	7	7	7	7	7	28	28	28	84	3	3	3	3	3	3	3	4	3	4	32
1517	Female	18	163	112	2	3	3	4	12	4	4	4	3	15	27	5	5	5	4	5	6	4	4	5	4	5	7	17	23	19	59	2	3	2	1	1	2	2	2	2	2	19
1518	Female	19	164	55	3	3	3	3	12	3	2	3	3	11	23	6	4	5	4	4	6	4	2	5	4	1	4	18	20	11	49	1	2	1	1	1	1	1	1	2	1	12
1519	Female	19	163	50	2	2	2	3	9	3	3	3	3	12	21	6	6	6	6	6	6	6	6	6	4	5	6	22	24	23	69	3	3	3	3	3	3	3	3	3	3	30
1520	Female	21	155	48	2	2	2	4	10	2	2	3	2	9	19	6	4	4	5	2	4	2	2	2	6	2	3	19	13	10	42	3	1	1	1	2	3	2	2	3	2	20
1522	Female	20	163	76	2	2	2	2	8	2	2	2	1	7	15	2	6	6	2	6	6	2	6	6	2	7	6	8	24	25	57	3	3	1	3	2	2	3	3	3	3	26
1524	Female	19	159	45	2	2	4	4	12	3	3	4	4	14	26	6	6	2	6	5	5	5	5	3	5	5	5	22	15	21	58	3	2	2	2	2	2	2	2	3	1	21
1525	Female	19	159	46.5	2	3	3	4	12	3	2	4	3	12	24	6	6	6	5	5	6	6	6	6	6	5	4	23	22	22	67	3	3	2	3	3	3	3	3	3	3	29
1526	Male	19	180	85	4	5	4	4	17	3	3	4	3	13	30	5	6	5	4	5	6	4	6	5	4	5	7	17	23	22	62	3	3	3	2	3	4	2	3	4	2	29
1527	Female	18	158	92	2	2	2	2	8	2	4	2	2	10	18	4	4	4	4	4	4	6	5	6	6	4	6	20	20	17	57	3	3	3	3	3	2	2	3	3	2	27
1528	Female	19	155	47	3	3	3	3	12	2	2	2	2	8	20	2	4	3	3	4	4	3	5	3	3	5	6	11	16	18	45	3	2	1	2	2	2	2	2	2	2	20
1530	Male	19	178	79	4	4	5	5	18	4	2	4	4	14	32	3	6	6	5	5	6	5	5	5	5	5	5	18	22	21	61	2	2	2	2	2	3	3	3	2	2	23
1531	Male	18	175	65	1	5	5	5	16	3	2	4	5	14	30	7	7	7	6	7	7	5	7	7	4	7	7	22	28	28	78	4	4	2	2	2	4	2	2	3	2	27
1532	Male	20	179	90	3	3	3	3	12	3	3	3	3	12	24	5	5	5	5	5	5	5	5	5	5	5	5	20	20	20	60	3	3	3	3	3	3	3	3	3	3	30
1533	Male	19	178	100	3	2	3	3	11	2	2	3	2	9	20	4	6	6	3	3	4	3	4	5	3	5	5	13	20	18	51	3	3	1	1	1	3	3	2	2	2	21
1534	Male	18	183	57	3	2	3	3	11	3	2	3	4	12	23	6	7	7	6	7	7	4	4	6	4	7	6	20	26	25	71	3	3	2	4	3	4	4	2	4	4	33
1535	Male	19	174	83	3	4	3	3	13	3	2	3	2	10	23	5	6	5	2	7	6	3	7	5	4	7	5	14	21	27	62	3	3	2	2	2	3	3	2	2	2	24
1536	Male	18	161	56.5	3	4	3	4	14	2	2	2	3	9	23	7	6	4	6	6	6	6	4	4	6	7	6	25	20	23	68	2	2	1	1	1	2	1	1	2	1	14
1537	Male	19	170	93	3	2	2	2	9	2	2	2	2	8	17	4	6	6	6	6	7	5	5	6	6	5	4	21	23	22	66	3	3	2	2	2	1	2	2	3	3	23
1538	Male	18	169	130	3	3	3	4	13	2	2	2	2	8	21	4	6	6	4	5	6	4	5	6	4	6	6	16	24	22	62	3	3	2	2	2	2	3	3	3	2	25
1539	Male	19	176	75	5	4	4	5	18	4	4	4	4	16	34	7	6	6	6	6	6	7	6	5	6	7	6	26	23	25	74	3	3	3	3	3	3	4	2	3	4	31
1540	Male	20	182	120	4	4	3	3	14	4	3	4	3	14	28	6	6	6	5	6	6	6	6	6	6	6	6	23	24	24	71	4	3	2	3	3	3	3	3	3	3	30
1541	Male	20	169	93	2	3	4	4	13	3	3	3	3	12	25	6	6	5	6	6	4	6	6	4	6	4	6	24	19	22	65	3	3	3	3	3	3	2	2	2	3	27
1542	Male	19	175	114	3	3	3	3	12	3	3	3	3	12	24	7	7	6	5	7	6	5	6	6	5	7	7	22	25	27	74	4	4	3	3	3	4	3	3	4	3	34
1543	Female	20	159	52	3	4	4	4	15	3	3	2	2	10	25	4	6	6	4	6	6	4	6	5	4	6	7	16	24	24	64	3	3	2	3	3	3	3	3	3	2	28
1544	Male	21	176	86	1	2	2	2	7	4	4	4	4	16	23	5	6	6	4	6	7	4	2	5	2	6	6	15	24	20	59	3	3	2	2	2	2	3	3	3	2	25
1545	Male	19	163	95	2	3	3	3	11	2	2	3	3	10	21	6	6	4	6	6	6	5	6	6	6	6	6	23	22	24	69	2	2	2	2	2	3	3	3	3	2	24
1547	Male	18	175	65	5	3	3	3	14	3	3	3	3	12	26	3	6	6	6	6	6	6	6	6	6	6	6	21	24	24	69	2	3	3	3	3	3	3	3	3	3	29
1548	Male	20	171	66	3	3	3	3	12	3	2	3	3	11	23	5	6	3	5	6	6	6	6	6	6	6	6	22	21	24	67	3	3	2	3	3	3	3	3	3	3	29
1552	Male	20	168	62	3	3	2	3	11	3	4	2	1	10	21	3	4	4	4	3	4	4	4	3	3	3	2	14	13	14	41	2	2	2	2	1	2	2	2	1	2	18
1553	Male	18	171	65	5	5	5	5	20	5	3	5	1	14	34	5	4	1	1	1	1	1	4	4	4	4	4	11	10	13	34	4	4	1	2	4	4	4	4	4	2	33
1554	Male	20	183	80	4	3	3	3	13	4	4	4	3	15	28	3	6	6	6	6	6	6	6	6	6	6	6	21	24	24	69	3	3	3	3	3	3	3	3	3	3	30
1555	Female	19	158	47	1	1	1	1	4	3	2	4	4	13	17	2	5	5	5	4	4	4	4	4	4	4	4	15	17	17	49	3	3	3	3	3	3	3	3	3	3	30
1556	Female	20	163	48	3	1	3	3	10	3	3	3	3	12	22	4	5	7	5	5	5	5	5	5	5	5	5	19	22	20	61	3	3	3	3	3	3	3	3	3	4	31
1557	Female	18	166	54	3	3	3	3	12	3	3	3	3	12	24	5	5	5	5	5	5	5	5	5	5	5	5	20	20	20	60	3	3	3	3	3	3	3	3	3	3	30
1558	Male	20	182	65	3	3	3	4	13	3	3	3	3	12	25	5	5	6	4	4	4	4	4	4	4	4	5	17	19	17	53	2	2	2	2	2	2	2	2	2	2	20
1559	Male	18	175	65	5	5	5	5	20	5	4	5	3	17	37	7	7	7	7	7	7	7	7	7	7	7	7	28	28	28	84	4	4	4	4	4	4	4	4	4	3	39
1560	Female	18	160	48	3	3	2	4	12	4	4	4	4	16	28	5	6	6	6	6	6	6	6	6	6	6	6	23	24	24	71	3	3	3	3	3	3	3	3	3	3	30
1561	Male	19	185	67	5	5	5	5	20	5	5	5	5	20	40	6	7	7	6	6	5	7	7	6	7	7	7	26	25	27	78	4	4	4	4	4	4	4	4	4	4	40
1562	Male	19	170	55	2	2	2	2	8	2	4	2	2	10	18	1	1	1	1	1	1	1	1	1	1	1	1	4	4	4	12	1	1	1	1	1	1	1	1	1	1	10
1563	Male	20	175	75	3	4	4	4	15	4	3	3	3	13	28	4	7	6	4	5	4	4	6	4	4	4	1	16	15	22	53	3	2	3	3	3	3	3	2	3	3	28
1565	Female	19	159	54	4	2	2	3	11	2	2	2	2	8	19	4	4	4	4	4	4	4	4	4	4	4	4	16	16	16	48	2	2	2	2	2	2	2	2	2	2	20
1566	Female	20	163	60	3	2	3	4	12	3	2	3	3	11	23	5	5	5	2	5	6	4	6	4	4	7	6	15	21	23	59	3	2	2	2	2	2	3	3	3	3	25
1567	Female	20	162	48	1	1	1	4	7	4	3	4	4	15	22	3	6	6	6	6	6	7	7	7	7	7	7	23	26	26	75	3	3	3	3	3	3	3	3	3	3	30
1568	Male	20	170	55	3	3	3	2	11	1	1	3	3	8	19	4	5	5	6	6	3	3	2	4	4	3	4	17	16	16	49	1	2	1	1	2	2	1	1	3	2	16
1569	Female	20	153	48.5	2	2	2	2	8	2	2	2	2	8	16	4	5	4	4	5	4	4	6	2	3	6	6	15	16	22	53	3	3	3	3	3	3	3	3	3	3	30
1570	Female	18	160	43	3	3	3	3	12	3	2	3	2	10	22	4	5	6	4	6	6	4	6	6	4	6	6	16	24	23	63	2	2	2	2	2	2	2	3	2	2	21
1571	Female	19	161	43	2	2	2	2	8	2	2	2	2	8	16	1	6	4	1	6	4	1	6	1	1	2	1	4	10	20	34	3	3	2	2	3	3	4	4	4	4	32
1572	Male	20	173	73	5	3	3	5	16	2	1	5	5	13	29	5	7	6	6	7	5	6	6	5	6	6	5	23	21	26	70	2	3	2	3	2	4	3	2	3	4	28
1573	Female	21	150	45	3	3	3	3	12	3	3	3	3	12	24	4	4	4	4	4	4	4	4	4	4	4	4	16	16	16	48	3	3	3	3	3	3	3	3	3	3	30
1575	Male	21	172	86	3	5	4	4	16	4	3	4	4	15	31	5	5	6	5	6	4	5	4	4	5	4	4	20	18	19	57	2	2	2	2	2	2	2	2	2	2	20
1576	Male	20	186	101	5	1	2	2	10	2	4	2	2	10	20	2	6	5	2	5	5	2	4	6	5	5	1	11	17	20	48	3	3	3	2	3	2	2	2	3	3	26
1577	Female	20	159	43	3	2	3	4	12	2	3	3	3	11	23	1	6	7	6	5	5	5	5	5	5	5	5	17	22	21	60	3	3	3	3	3	3	3	3	3	4	31
1578	Male	18	162	60	1	4	1	5	11	4	3	3	3	13	24	7	6	6	5	7	7	5	4	6	6	6	5	23	24	23	70	2	2	1	3	3	3	2	2	2	2	22
1579	Male	18	179	60	2	2	2	2	8	3	4	3	3	13	21	5	5	5	5	5	5	5	5	5	5	5	5	20	20	20	60	3	3	3	3	3	3	3	3	3	3	30
1580	Male	20	188	135	2	3	2	3	10	2	2	3	2	9	19	4	5	5	1	5	6	1	6	6	1	7	7	7	24	23	54	3	2	2	1	2	2	2	2	2	1	19
1582	Male	18	160	69	1	1	1	1	4	1	3	4	4	12	16	3	3	3	3	3	3	3	3	3	5	5	5	14	14	14	42	1	3	3	1	3	3	3	3	1	3	24
1583	Male	20	181	66	1	5	4	4	14	5	4	4	4	17	31	6	6	6	6	6	3	6	6	2	6	6	1	24	12	24	60	3	3	3	2	3	3	3	3	3	3	29
1584	Female	19	163	60	2	2	2	2	8	2	3	2	2	9	17	2	4	4	2	4	4	4	4	4	4	4	4	12	16	16	44	2	3	2	2	2	2	2	2	2	2	21
1585	Male	19	167	67	3	3	3	3	12	3	3	3	4	13	25	6	6	5	6	3	6	6	3	7	5	3	7	23	25	15	63	3	3	1	3	3	3	3	3	3	4	29
1586	Female	18	160	60	3	4	4	4	15	4	3	3	3	13	28	1	3	7	7	5	7	7	7	7	7	7	7	22	28	22	72	4	4	4	4	4	4	4	4	4	3	39
1587	Female	21	163	59	1	1	1	1	4	1	1	1	1	4	8	3	6	5	1	4	6	1	3	5	2	5	3	7	19	18	44	3	2	1	1	3	3	1	2	3	2	21
1588	Male	19	170	65	4	2	3	3	12	2	2	2	2	8	20	5	6	5	6	6	5	6	5	5	5	4	3	22	18	21	61	3	2	2	2	2	2	2	2	3	2	22
1589	Female	20	158	61	3	3	4	4	14	2	1	4	4	11	25	7	5	6	4	2	6	4	6	5	4	6	6	19	23	19	61	2	2	2	2	2	2	3	3	3	3	24
1590	Male	18	173	65	2	4	4	4	14	3	2	3	2	10	24	4	5	6	5	5	5	5	6	5	5	5	5	19	21	21	61	3	2	1	2	2	3	2	2	3	2	22
1592	Female	18	160	80	3	2	3	3	11	2	2	2	3	9	20	4	4	3	2	4	4	2	4	4	2	4	4	10	15	16	41	2	3	2	1	1	1	1	1	1	1	14
1593	Male	19	183	86	4	3	4	4	15	4	3	4	3	14	29	6	4	3	5	4	6	4	5	4	4	4	4	19	17	17	53	2	2	1	2	2	2	1	2	2	2	18
1594	Female	18	158	95	1	1	1	1	4	1	2	1	1	5	9	4	3	4	4	4	4	4	2	5	5	1	7	17	20	10	47	2	1	1	1	1	2	1	1	1	1	12
1595	Male	21	175	68	3	2	4	4	13	3	2	4	3	12	25	6	7	5	7	7	4	7	7	4	4	7	7	24	20	28	72	3	2	3	3	3	3	3	3	3	3	29
1596	Female	18	163	89	1	1	4	4	10	2	1	2	4	9	19	1	7	6	1	5	6	1	5	1	1	4	3	4	16	21	41	3	3	2	1	3	2	1	2	3	1	21
1597	Male	18	175	62	2	2	2	3	9	3	2	2	3	10	19	4	7	4	4	7	6	4	7	4	4	7	4	16	18	28	62	4	4	4	4	4	4	4	4	4	4	40
1598	Male	20	170	80	5	5	5	5	20	5	5	5	3	18	38	7	7	7	7	7	7	7	7	7	7	7	7	28	28	28	84	3	3	3	3	3	3	3	3	3	3	30
1600	Male	19	172	56	3	3	3	4	13	3	3	4	4	14	27	6	6	6	4	6	4	4	5	5	4	6	6	18	21	23	62	2	2	3	3	2	2	3	2	3	2	24
1601	Male	19	173	83	3	3	3	3	12	3	3	3	3	12	24	6	6	6	6	6	6	6	6	6	6	6	6	24	24	24	72	3	3	3	3	3	3	3	3	3	3	30
1604	Female	20	172	80	3	3	4	3	13	3	2	2	2	9	22	4	4	4	4	4	4	4	4	4	4	4	4	16	16	16	48	2	2	2	2	2	2	2	2	2	2	20
1605	Female	21	177	54	3	2	2	2	9	2	2	1	1	6	15	3	3	3	3	3	3	3	3	3	3	3	3	12	12	12	36	2	3	3	3	3	3	3	3	3	3	29
1606	Female	20	168	57	1	1	2	2	6	2	2	2	2	8	14	4	4	2	2	2	4	4	5	4	3	6	1	13	11	17	41	3	3	2	2	2	2	2	2	2	1	21
1607	Female	19	167	52	3	3	3	3	12	2	1	3	3	9	21	6	2	6	6	2	4	6	4	4	6	6	4	24	18	14	56	3	3	1	2	2	2	2	2	2	2	21
1608	Female	20	177	60	2	3	3	2	10	2	2	3	3	10	20	5	6	6	4	6	5	5	6	4	4	6	3	18	18	24	60	3	3	3	3	3	3	3	3	3	3	30
1609	Male	18	170	66	5	5	5	5	20	5	4	4	4	17	37	5	6	6	6	6	6	6	6	5	5	5	5	22	22	23	67	3	2	2	3	3	3	3	3	3	3	28
1610	Female	19	165	58	1	2	2	2	7	2	2	2	2	8	15	6	5	6	4	5	4	4	4	4	4	4	2	18	16	18	52	2	2	2	3	2	3	2	2	2	2	22
1611	Female	20	160	65	4	2	2	2	10	2	2	2	2	8	18	2	5	6	2	3	2	2	5	2	2	5	2	8	12	18	38	3	2	2	2	2	2	2	2	2	2	21
1612	Female	19	163	49	3	4	4	3	14	2	1	4	3	10	24	6	6	6	4	5	6	4	5	5	5	6	4	19	21	22	62	2	2	2	2	2	2	2	2	2	2	20
1613	Female	19	163	92	3	3	3	3	12	2	4	2	4	12	24	2	2	2	3	3	3	3	3	3	3	2	4	11	12	10	33	2	2	2	2	2	2	2	2	2	2	20
1614	Female	20	155	55	3	2	2	2	9	2	2	2	2	8	17	5	5	5	5	5	5	5	5	5	5	5	1	20	16	20	56	3	3	3	3	3	3	3	3	3	3	30
1615	Female	19	163	46	3	1	1	3	8	3	3	3	3	12	20	4	1	1	4	6	5	5	7	5	5	5	7	18	18	19	55	3	3	3	3	4	3	3	3	3	3	31
1616	Female	20	155	50	3	3	3	2	11	4	3	4	3	14	25	4	5	6	4	4	7	4	4	5	4	7	3	16	21	20	57	3	3	2	2	2	2	2	2	2	2	22
1617	Female	20	158	55	2	1	2	2	7	2	2	2	2	8	15	3	3	2	6	2	6	6	4	4	6	2	2	21	14	11	46	4	3	3	2	3	3	3	2	2	2	27
1618	Female	19	170	58	5	5	5	5	20	5	5	5	5	20	40	7	5	5	7	5	5	7	7	5	7	7	3	28	18	24	70	4	4	3	3	3	3	3	3	3	3	32
1619	Female	20	167	48	1	1	1	1	4	1	1	1	1	4	8	2	5	5	1	5	1	1	3	1	1	3	1	5	8	16	29	3	3	3	3	2	2	3	2	2	3	26
1620	Female	19	162	50	4	4	3	4	15	2	2	3	3	10	25	6	5	3	7	5	5	7	4	5	6	5	4	26	17	19	62	2	2	1	2	2	2	2	2	2	2	19
1621	Female	20	165	69	3	2	3	4	12	2	2	3	3	10	22	5	5	6	4	3	5	5	5	5	6	5	5	20	21	18	59	3	3	3	3	3	3	1	2	2	2	25
1622	Female	20	168	70	3	2	2	3	10	2	2	3	2	9	19	6	6	3	5	6	5	5	5	5	5	6	5	21	18	23	62	4	2	3	3	3	3	3	2	3	3	29
1623	Female	20	170	58	1	1	1	3	6	1	5	1	1	8	14	2	2	2	2	2	2	2	2	2	2	4	2	8	8	10	26	2	2	2	2	2	2	2	2	2	2	20
1624	Female	19	150	43	5	5	5	5	20	5	1	5	5	16	36	4	4	4	4	4	4	4	4	4	4	4	2	16	14	16	46	3	3	3	3	3	3	3	3	3	3	30
1625	Male	20	176	86	1	1	3	2	7	2	1	2	2	7	14	4	4	5	4	4	5	4	3	5	4	6	4	16	19	17	52	3	2	2	1	1	2	1	1	2	2	17
1626	Female	20	168	59.5	1	1	5	1	8	2	1	1	1	5	13	6	6	7	6	6	5	6	4	3	6	6	4	24	19	22	65	4	4	2	4	4	4	4	4	4	4	38
1627	Female	20	173	53	1	1	1	1	4	1	1	1	1	4	8	4	4	4	4	2	3	4	5	2	4	5	2	16	11	16	43	3	3	2	2	2	2	2	2	2	2	22
1628	Female	20	168	73	2	3	2	4	11	3	2	3	3	11	22	6	7	6	6	7	7	6	7	6	6	7	6	24	25	28	77	3	3	1	3	2	2	2	3	3	3	25
1630	Female	20	155	50	4	4	2	5	15	3	2	1	1	7	22	5	4	3	2	1	1	6	3	4	3	1	1	16	9	9	34	1	1	1	1	1	1	1	1	1	2	11
1631	Female	19	162	43	1	1	1	1	4	1	1	1	1	4	8	1	3	4	1	3	4	3	4	1	1	3	3	6	12	13	31	2	3	1	2	3	2	2	2	3	1	21
1632	Female	20	166	49	1	1	1	1	4	1	3	1	1	6	10	4	5	4	2	3	1	4	2	1	4	4	1	14	7	14	35	2	2	1	1	2	2	1	1	2	1	15
1633	Female	19	163	50	1	1	2	3	7	2	2	1	2	7	14	4	6	6	4	6	4	4	5	6	3	6	3	15	19	23	57	3	3	3	3	3	3	3	3	3	3	30
1634	Female	20	160	60	1	1	1	1	4	1	1	1	1	4	8	7	5	5	2	3	7	5	5	7	7	5	5	21	24	18	63	3	3	1	1	1	3	3	3	2	1	21
1635	Male	19	175	70	5	5	5	5	20	5	5	5	5	20	40	6	6	6	5	5	6	5	6	6	6	6	7	22	25	23	70	2	1	3	1	4	2	2	2	2	2	21
1636	Male	20	185	65	1	1	1	1	4	1	5	1	1	8	12	5	2	4	4	4	4	4	4	4	4	4	4	17	16	14	47	3	3	3	3	4	4	4	4	4	3	35
1637	Female	20	160	50	3	2	4	4	13	3	2	4	3	12	25	5	5	5	5	5	5	5	5	5	5	5	5	20	20	20	60	3	3	3	3	3	3	3	3	3	2	29
1638	Female	19	167	85	3	2	2	2	9	2	2	2	2	8	17	4	6	5	4	5	2	3	7	2	3	7	1	14	10	25	49	4	3	2	3	3	3	3	2	3	3	29
1639	Male	18	181	55	5	5	5	5	20	5	1	5	5	16	36	1	6	3	5	5	7	7	5	7	7	7	7	20	24	23	67	3	3	3	3	3	3	3	3	3	3	30
1640	Female	19	168	58	3	3	4	4	14	3	4	3	3	13	27	6	7	7	6	7	7	6	7	6	6	7	7	24	27	28	79	3	3	3	2	3	3	3	3	3	3	29
1641	Female	19	161	58	3	3	3	3	12	3	4	4	3	14	26	6	6	4	4	5	7	3	4	6	3	5	6	16	23	20	59	3	3	2	2	2	3	2	2	2	2	23
1642	Male	19	183	75	5	5	5	5	20	5	3	5	5	18	38	6	6	7	6	6	7	6	3	5	6	5	7	24	26	20	70	2	2	2	2	2	3	3	3	3	3	25
1643	Female	18	159	45	3	3	3	4	13	2	2	3	3	10	23	5	6	4	5	5	5	5	6	5	5	6	5	20	19	23	62	3	2	2	2	2	2	2	2	3	2	22
1644	Female	20	160	48	3	2	2	4	11	2	2	2	2	8	19	3	6	6	5	6	7	5	6	6	5	6	6	18	25	24	67	3	3	2	3	3	3	3	3	3	3	29
1645	Female	19	165	47.5	4	3	4	4	15	4	4	4	4	16	31	7	6	7	7	6	7	7	7	7	7	7	7	28	28	26	82	4	3	3	3	3	4	3	3	3	3	32
1646	Male	19	180	58	5	5	5	5	20	5	5	5	5	20	40	7	7	7	7	7	7	7	7	7	7	7	7	28	28	28	84	4	4	3	3	3	3	3	3	3	3	32
1647	Male	19	173	63	5	5	5	5	20	5	4	5	5	19	39	7	7	7	7	7	7	7	7	7	6	6	7	27	28	27	82	4	3	3	3	3	4	3	3	3	3	32
1649	Male	19	170	63	4	3	4	4	15	4	1	3	4	12	27	5	6	6	4	6	7	6	6	7	4	7	6	19	26	25	70	3	3	3	3	2	2	3	3	2	2	26
1650	Male	19	179	65	4	2	3	3	12	3	2	3	3	11	23	5	5	5	5	5	5	5	5	5	5	5	5	20	20	20	60	2	2	2	2	2	2	2	2	2	2	20
1651	Male	19	185	60	4	4	1	4	13	4	5	4	3	16	29	7	7	7	7	7	7	7	7	7	7	7	7	28	28	28	84	4	4	4	4	4	4	4	4	4	4	40
1652	Male	18	175	80	3	4	4	4	15	3	3	3	2	11	26	5	5	5	4	5	6	4	5	6	4	5	5	17	22	20	59	3	2	2	2	2	2	2	3	3	2	23
1653	Male	19	173	63	3	3	3	3	12	1	2	1	1	5	17	6	2	4	4	4	4	4	4	4	4	4	1	18	13	14	45	2	2	2	2	2	1	1	2	1	1	16
1654	Male	19	170	130	3	3	3	4	13	3	2	3	4	12	25	5	6	6	5	6	6	5	5	5	5	6	6	20	23	23	66	3	2	2	3	3	3	3	3	3	3	28
1655	Male	19	174	64	4	4	4	4	16	4	3	4	3	14	30	4	4	5	5	4	4	5	4	4	5	4	4	19	17	16	52	2	2	2	2	2	3	2	2	2	2	21
1656	Male	19	168	75	4	4	4	4	16	3	3	4	3	13	29	5	6	3	6	3	6	6	2	4	5	6	2	22	15	17	54	2	2	1	1	1	1	1	1	1	1	12
1657	Male	20	175	65	5	5	5	5	20	5	5	5	5	20	40	7	7	7	7	7	7	7	7	7	7	7	7	28	28	28	84	4	4	3	4	4	4	4	4	4	4	39
1658	Male	19	175	52	2	3	3	3	11	3	3	3	3	12	23	5	5	5	5	5	5	5	5	5	5	5	5	20	20	20	60	3	3	3	3	3	3	3	3	3	3	30
1659	Male	19	180	62	2	5	3	3	13	3	2	2	3	10	23	5	6	6	6	5	7	6	5	6	6	7	6	23	25	23	71	3	3	1	2	1	1	2	1	2	2	18
1660	Male	19	178	86	3	3	3	3	12	3	2	2	2	9	21	5	6	5	4	6	5	4	5	5	4	5	5	17	20	22	59	2	2	2	2	1	2	2	2	2	2	19
1661	Male	19	181.5	75	4	3	4	4	15	4	4	4	4	16	31	6	6	2	5	6	7	5	5	5	5	5	3	21	17	22	60	3	3	2	2	2	2	2	2	2	2	22
1663	Male	18	172	75	3	3	3	3	12	3	3	3	3	12	24	6	6	6	6	6	6	6	6	6	6	6	6	24	24	24	72	3	3	3	3	3	3	3	3	3	2	29
1664	Male	19	178	90	3	3	4	3	13	3	1	2	2	8	21	5	6	3	4	3	4	4	5	4	4	5	5	17	16	19	52	2	2	1	2	2	3	2	2	3	2	21
1665	Male	19	170	65	2	2	2	4	10	3	3	3	3	12	22	4	5	3	4	5	5	4	5	4	4	5	4	16	16	20	52	2	2	2	2	3	3	3	2	2	2	23
1666	Male	18	184	72	5	5	5	5	20	5	4	4	4	17	37	6	6	6	5	7	6	4	4	4	5	7	6	20	22	24	66	3	3	2	2	2	3	3	2	2	2	24
1667	Male	20	185	100	3	3	4	5	15	3	2	3	2	10	25	5	6	6	4	6	6	4	6	5	4	6	6	17	23	24	64	3	3	2	2	2	3	3	2	2	2	24
1668	Male	20	173	75	3	3	3	3	12	2	2	2	3	9	21	5	5	2	4	4	6	4	5	4	4	7	4	17	16	21	54	3	2	2	2	2	3	2	2	2	2	22
1671	Female	20	155	40	4	3	3	3	13	3	3	3	3	12	25	7	7	7	7	7	7	7	7	7	7	7	7	28	28	28	84	3	3	3	3	3	3	3	3	3	3	30
1672	Female	20	167	55	3	3	3	3	12	3	3	3	3	12	24	6	6	6	6	6	6	6	6	6	6	6	6	24	24	24	72	3	3	3	3	3	3	3	3	3	3	30
1673	Male	20	171	80	3	3	3	3	12	3	3	3	3	12	24	5	4	4	4	4	4	4	4	4	5	5	4	18	16	17	51	2	2	3	3	2	2	2	2	3	1	22
1674	Male	21	180	102	2	2	3	3	10	3	3	3	3	12	22	2	4	4	4	4	4	4	4	4	4	4	4	14	16	16	46	2	2	2	2	2	2	2	2	2	2	20
1675	Male	20	165	65	3	4	2	4	13	4	4	4	3	15	28	7	7	7	7	7	7	7	7	7	7	7	7	28	28	28	84	2	2	2	2	2	2	2	2	2	2	20
1676	Female	21	156	95	4	1	3	3	11	3	3	3	3	12	23	4	4	4	4	4	4	6	4	4	4	4	4	18	16	16	50	2	2	2	2	2	2	2	2	2	2	20
1677	Male	19	180	75	2	3	3	3	11	3	3	3	3	12	23	1	1	1	1	1	1	1	1	1	1	1	1	4	4	4	12	1	1	1	1	1	1	1	1	1	1	10
1679	Male	18	172	65	4	4	4	4	16	4	5	4	4	17	33	6	7	6	6	6	6	6	6	6	6	6	6	24	24	25	73	4	3	4	4	4	4	4	4	4	4	39
1680	Female	21	153	41	5	3	3	3	14	3	2	3	3	11	25	4	4	4	4	4	4	4	4	4	4	4	4	16	16	16	48	2	2	2	2	2	2	2	2	2	2	20
1681	Male	21	170	57	5	5	5	5	20	5	5	5	3	18	38	7	2	6	6	3	6	6	6	6	6	6	3	25	21	17	63	4	3	3	3	3	3	3	3	3	3	31
1682	Male	21	178	120	4	4	1	4	13	4	3	4	4	15	28	7	7	7	7	7	7	7	7	7	7	7	7	28	28	28	84	4	4	4	4	4	4	4	4	4	4	40
1685	Female	19	164	50	2	1	1	3	7	3	2	1	2	8	15	5	6	6	5	6	5	5	5	5	5	5	5	20	21	22	63	3	2	1	2	2	2	2	2	2	2	20
1686	Male	21	172	70	3	3	4	4	14	4	3	3	3	13	27	6	6	6	6	6	6	6	6	6	6	6	6	24	24	24	72	3	3	3	3	3	3	3	3	3	2	29
1687	Female	20	164	55	1	1	1	3	6	3	2	2	1	8	14	4	6	3	1	3	4	6	4	3	4	4	4	15	14	17	46	3	3	3	3	3	3	3	3	3	3	30
1688	Male	19	177	84	3	4	4	4	15	3	2	4	3	12	27	6	6	6	3	6	6	3	5	6	3	5	4	15	22	22	59	3	4	2	3	2	3	3	2	3	2	27
1689	Female	20	167	54	3	3	3	3	12	3	2	2	3	10	22	4	7	7	4	7	4	4	6	4	4	6	6	16	21	26	63	3	1	2	2	2	2	2	2	2	2	20
1690	Male	20	174	56	2	2	2	2	8	2	3	2	2	9	17	4	4	4	4	4	4	4	4	4	2	4	2	14	14	16	44	2	2	2	2	2	2	2	2	2	2	20
1692	Male	20	167	94	3	3	3	3	12	3	3	3	3	12	24	4	4	4	4	4	4	4	4	4	4	4	4	16	16	16	48	3	3	2	2	2	2	2	2	2	3	23
1693	Female	21	160	110	3	3	3	3	12	3	3	3	3	12	24	4	6	6	5	5	5	5	5	5	5	5	5	19	21	21	61	2	2	2	2	2	2	2	2	2	2	20
1694	Female	19	153	45	3	3	3	4	13	3	3	4	3	13	26	5	4	4	4	4	6	4	4	6	4	4	4	17	20	16	53	3	3	3	3	3	3	3	3	3	2	29
1695	Male	19	175	70	3	4	4	4	15	3	3	3	3	12	27	3	6	6	6	6	6	6	6	6	6	6	6	21	24	24	69	3	3	3	3	3	3	3	2	2	2	27
1707	Female	19	162	52	4	2	2	1	9	2	2	4	3	11	20	2	2	1	2	2	1	4	6	5	5	5	5	13	12	15	40	2	3	1	1	2	2	1	2	1	2	17
1709	Female	19	163	52	3	3	3	3	12	3	3	3	3	12	24	6	6	6	6	6	6	6	6	4	6	6	6	24	22	24	70	3	3	3	3	3	3	3	3	3	3	30
1711	Female	21	163	50	2	2	2	3	9	4	2	2	3	11	20	6	6	6	6	6	6	6	6	6	6	6	6	24	24	24	72	3	3	3	3	3	3	3	3	3	3	30
1713	Female	21	163	50	4	1	1	4	10	3	4	3	2	12	22	1	4	1	4	3	2	3	4	1	2	1	2	10	6	12	28	1	2	3	4	3	4	3	4	3	4	31
1714	Male	20	187	73	4	4	4	4	16	4	5	4	4	17	33	5	6	6	6	6	6	6	6	6	6	6	6	23	24	24	71	4	4	4	4	4	4	4	4	4	4	40
1716	Female	20	158	44	3	4	4	5	16	4	5	4	4	17	33	6	6	6	4	6	6	6	6	6	6	6	6	22	24	24	70	4	3	3	3	3	3	3	3	3	3	31
1717	Female	19	170	110	3	3	3	3	12	3	1	3	3	10	22	6	6	6	6	6	6	6	6	6	6	6	6	24	24	24	72	4	4	4	4	4	4	4	4	4	4	40
1718	Female	20	163	49	3	2	3	3	11	3	3	3	3	12	23	5	5	5	5	4	2	4	4	4	2	4	4	16	15	17	48	2	2	2	2	2	2	2	2	2	2	20
1719	Female	19	160	90	3	3	3	3	12	3	3	3	3	12	24	2	2	2	2	2	2	2	2	2	2	2	2	8	8	8	24	2	2	2	2	2	2	2	2	2	2	20
1720	Male	19	185	90	3	3	1	3	10	3	3	3	3	12	22	1	3	1	3	1	3	3	3	1	1	1	1	8	6	8	22	3	3	1	3	4	4	2	2	2	2	26
1721	Male	19	172	60	2	2	4	1	9	2	2	4	1	9	18	2	5	2	2	4	4	4	4	4	4	4	4	12	14	17	43	2	2	2	2	2	2	2	2	2	2	20
1722	Female	18	160	43	4	3	4	4	15	3	2	3	4	12	27	6	6	6	6	6	5	3	4	4	5	4	4	20	19	20	59	4	2	3	4	3	4	1	2	3	2	28
1723	Male	20	180	70	1	5	3	1	10	1	3	4	1	9	19	1	6	3	4	3	2	1	5	6	3	7	6	9	17	21	47	1	2	1	2	3	2	1	2	1	2	17
1724	Female	18	163	48	1	2	2	3	8	3	3	3	3	12	20	3	6	6	6	4	6	6	6	6	6	6	6	21	24	22	67	3	3	3	3	3	3	3	3	3	3	30
1725	Female	20	170	62	2	1	1	1	5	1	4	1	1	7	12	5	5	3	2	3	5	2	3	3	3	6	1	12	12	17	41	3	2	2	1	2	3	2	3	2	2	22
1726	Female	19	168	50	3	3	3	3	12	3	3	3	3	12	24	4	6	6	6	6	6	6	6	6	6	6	6	22	24	24	70	3	3	2	2	2	3	2	2	2	2	23
1727	Female	21	168	53	3	2	2	4	11	2	3	3	2	10	21	7	7	5	7	7	7	7	7	7	7	7	7	28	26	28	82	3	3	3	3	3	3	3	3	3	3	30
1728	Male	21	175	70	4	4	4	4	16	4	5	5	5	19	35	1	3	6	5	6	6	6	6	5	6	7	7	18	24	22	64	4	2	3	3	3	3	3	3	3	3	30
1729	Female	19	165	52	3	3	3	3	12	3	3	3	3	12	24	5	7	4	4	5	7	4	6	5	5	6	6	18	22	24	64	4	4	4	4	4	4	4	4	4	4	40
1730	Female	18	172	63	3	4	4	3	14	4	4	4	4	16	30	5	6	6	6	5	4	6	6	6	6	6	6	23	22	23	68	3	2	3	3	2	3	3	3	3	3	28
1731	Female	20	165	104	1	2	2	2	7	2	4	2	2	10	17	4	4	4	4	4	4	4	4	4	4	4	4	16	16	16	48	2	3	3	3	3	3	3	3	3	3	29
1732	Female	20	168	53	2	2	2	2	8	3	2	3	3	11	19	3	5	5	5	5	6	5	6	6	6	6	6	19	23	22	64	3	3	2	2	2	2	3	2	3	2	24
1733	Female	19	170	56	4	4	4	4	16	3	2	2	2	9	25	6	6	6	6	6	5	6	6	6	6	6	5	24	22	24	70	3	3	3	3	3	3	3	3	3	3	30
1734	Female	20	165	56	3	3	3	3	12	3	3	3	3	12	24	4	5	5	5	5	5	5	5	5	5	5	5	19	20	20	59	2	2	2	2	2	2	2	2	2	2	20
1735	Female	18	160	55	3	3	3	4	13	4	3	3	3	13	26	5	6	5	5	4	5	5	6	4	5	6	5	20	19	22	61	3	2	2	2	3	3	3	3	3	2	26
1736	Female	18	165	50	5	3	1	5	14	4	3	4	4	15	29	7	7	7	7	7	6	7	7	7	7	7	7	28	27	28	83	4	4	4	4	4	4	4	4	4	4	40
1737	Male	21	180	60	5	5	5	5	20	5	5	5	5	20	40	5	5	6	6	6	6	6	6	7	7	7	7	24	26	24	74	4	4	4	4	4	4	4	4	4	4	40
1738	Female	18	172	85	2	3	2	3	10	3	2	3	3	11	21	5	5	5	4	5	5	5	4	5	4	4	5	18	20	18	56	3	2	2	2	2	2	2	2	2	2	21
1739	Female	19	162	50	3	2	2	2	9	2	2	2	2	8	17	6	7	7	6	6	6	6	4	6	6	6	6	24	25	23	72	4	4	4	4	4	4	4	4	4	4	40
1741	Female	20	158	100	3	4	3	3	13	3	3	4	2	12	25	6	6	5	6	6	6	6	6	4	5	6	5	23	20	24	67	3	3	3	3	3	3	3	3	3	3	30
1742	Female	18	158	53	3	3	3	3	12	3	3	2	2	10	22	7	6	3	3	5	6	3	3	5	5	5	5	18	19	19	56	3	3	2	2	3	3	2	3	2	3	26
1743	Female	20	160	48	1	1	1	1	4	1	5	1	1	8	12	1	4	3	1	4	4	3	2	3	2	4	1	7	11	14	32	3	3	2	2	2	2	2	2	2	3	23
1744	Female	18	164	57	4	3	4	4	15	3	3	4	3	13	28	6	7	3	5	7	7	5	5	5	5	5	5	21	20	24	65	3	3	3	3	3	3	3	3	3	3	30
1745	Female	20	172	51	1	1	1	1	4	1	2	1	1	5	9	1	5	5	5	5	4	4	7	4	5	6	6	15	19	23	57	3	3	2	3	3	3	3	3	3	3	29
1746	Female	20	173	60	3	3	3	3	12	3	3	3	3	12	24	6	6	6	6	6	6	6	6	6	6	6	6	24	24	24	72	3	3	3	3	3	3	3	3	3	3	30
1747	Female	20	170	49	1	1	1	1	4	1	1	1	1	4	8	1	5	3	1	3	1	1	5	1	1	5	1	4	6	18	28	2	2	2	3	2	2	2	2	2	2	21
1748	Female	19	150	43	3	2	3	3	11	3	2	3	3	11	22	6	6	6	6	6	6	6	6	6	6	6	6	24	24	24	72	4	3	3	3	3	3	3	3	3	3	31
1749	Female	20	155	55	2	2	2	3	9	3	2	3	3	11	20	3	2	2	2	5	3	3	5	3	3	4	3	11	11	16	38	3	3	2	3	2	3	2	3	3	3	27
1750	Female	20	165	88	2	2	2	4	10	3	2	4	3	12	22	5	5	3	3	5	6	6	6	6	6	6	6	20	21	22	63	3	2	1	2	3	3	3	3	3	3	26
1751	Female	20	160	43	3	2	3	3	11	2	2	2	2	8	19	5	6	6	5	6	3	5	7	3	5	7	3	20	15	26	61	3	3	2	3	2	3	3	2	3	3	27
1752	Female	20	167	60	3	3	3	3	12	3	3	3	3	12	24	5	6	6	6	6	6	6	6	6	6	6	6	23	24	24	71	3	3	3	3	3	3	3	3	3	3	30
1753	Female	20	160	54	4	3	4	4	15	3	3	3	3	12	27	6	6	6	6	6	6	6	6	7	6	6	6	24	25	24	73	3	2	2	2	3	3	3	3	3	3	27
1754	Female	18	160	43	3	3	3	4	13	3	2	3	3	11	24	5	6	6	5	6	6	3	6	6	3	6	6	16	24	24	64	3	3	3	3	2	3	3	2	3	3	28
1755	Female	18	160	60	3	2	2	3	10	4	5	3	4	16	26	5	4	6	5	4	4	5	6	3	5	6	4	20	17	20	57	3	2	2	3	2	2	4	3	3	2	26
1756	Female	20	158	46.2	3	3	4	2	12	3	3	3	3	12	24	5	5	5	5	5	5	5	5	5	5	5	5	20	20	20	60	3	3	3	3	3	3	3	3	3	3	30
1757	Female	20	163	53	4	4	4	4	16	3	2	2	3	10	26	6	6	4	4	3	4	3	5	3	3	6	1	16	12	20	48	3	3	2	3	3	3	2	3	2	1	25
1758	Female	18	160	48	3	3	3	4	13	4	3	4	3	14	27	3	5	5	5	5	6	5	5	5	6	6	6	19	22	21	62	3	2	3	3	3	3	3	3	3	3	29
1759	Female	19	160	58	4	3	3	4	14	3	2	3	4	12	26	7	6	7	6	6	7	6	5	6	6	6	6	25	26	23	74	4	4	4	4	4	4	4	3	4	4	39
1760	Female	21	163	54	3	3	3	3	12	3	2	4	3	12	24	3	4	4	4	4	4	6	6	4	4	7	4	17	16	21	54	2	2	2	2	3	3	3	2	3	3	25
1761	Female	18	160	73	2	2	3	3	10	2	2	2	2	8	18	4	6	5	5	5	5	4	5	5	5	5	6	18	21	21	60	3	3	2	3	3	3	3	3	3	3	29
1762	Female	18	168	50	1	1	2	2	6	1	2	1	1	5	11	2	6	3	2	4	4	2	4	4	2	4	5	8	16	18	42	3	3	2	2	2	3	2	1	3	2	23
1763	Female	20	160	55	3	3	3	3	12	3	3	3	3	12	24	5	6	5	5	6	6	5	4	5	5	4	6	20	22	20	62	2	2	1	1	1	1	3	2	2	2	17
1764	Female	19	170	55	3	3	3	3	12	3	2	3	3	11	23	6	7	6	6	6	7	6	7	6	6	6	7	24	26	26	76	3	3	3	3	3	3	3	3	3	3	30
1765	Female	18	158	53	2	3	3	3	11	3	2	3	3	11	22	5	4	6	5	4	7	5	6	6	5	7	6	20	25	21	66	3	2	1	2	2	2	2	2	2	2	20
1766	Female	20	155	55	3	3	3	4	13	3	3	4	3	13	26	4	4	3	4	4	4	4	4	4	4	4	4	16	15	16	47	2	2	1	2	1	2	2	2	2	2	18
1767	Male	20	170	56	5	5	2	4	16	4	4	4	4	16	32	4	5	5	4	5	5	4	6	5	4	7	4	16	19	23	58	3	3	3	3	3	3	3	3	3	2	29
1768	Female	20	161	110	3	3	4	4	14	3	3	3	3	12	26	6	6	6	6	6	6	6	6	6	6	6	6	24	24	24	72	3	3	3	3	3	3	3	3	3	3	30
1769	Male	19	184.5	87	2	2	2	4	10	4	2	4	4	14	24	6	7	7	5	7	3	3	3	6	6	5	5	20	21	22	63	3	4	3	3	3	3	3	2	2	2	28
1770	Female	19	165	94	4	2	2	2	10	2	4	2	2	10	20	2	2	2	2	2	2	2	2	2	2	2	2	8	8	8	24	2	2	2	2	2	2	2	2	2	2	20
1771	Female	20	164	114	3	3	3	3	12	3	3	3	3	12	24	4	5	4	4	4	4	4	4	4	4	4	4	16	16	17	49	2	2	1	1	1	1	1	2	2	1	14
1773	Female	18	166	57	2	2	4	3	11	2	1	3	3	9	20	4	5	6	5	5	4	4	4	3	5	3	4	18	17	17	52	3	2	1	2	3	3	3	2	3	2	24
1774	Female	19	165	65	4	5	5	4	18	4	3	4	4	15	33	4	7	6	6	7	7	7	6	6	6	7	7	23	26	27	76	4	3	3	3	3	3	3	4	4	3	33
1775	Male	20	180	65	2	1	1	1	5	1	5	1	1	8	13	2	5	6	2	3	1	2	1	2	4	3	1	10	10	12	32	2	1	1	2	2	2	2	2	2	2	18
1776	Female	19	160	46	4	2	4	4	14	2	2	2	2	8	22	6	6	6	5	6	3	3	6	5	4	4	4	18	18	22	58	3	3	2	2	2	2	2	2	2	2	22
1777	Male	19	180	90	2	5	5	5	17	5	4	5	5	19	36	7	7	7	7	7	7	7	7	7	7	7	7	28	28	28	84	3	4	1	4	4	4	4	4	4	3	35
1778	Female	20	164	63	1	1	2	2	6	2	2	2	2	8	14	4	7	7	5	7	7	7	6	6	6	6	6	22	26	26	74	3	3	2	3	4	4	4	2	3	3	31
1779	Female	19	165	55	3	3	4	4	14	3	2	3	3	11	25	6	7	7	6	7	6	6	7	6	6	6	6	24	25	27	76	4	3	3	4	4	4	4	4	4	4	38
1780	Female	19	163	55	2	2	4	3	11	2	3	2	2	9	20	4	6	6	4	6	6	4	6	5	4	6	6	16	23	24	63	3	3	2	2	2	3	1	1	2	1	20
1781	Female	18	161	50	2	2	2	4	10	2	2	3	2	9	19	6	6	5	5	6	7	5	5	5	4	5	5	20	22	22	64	3	2	2	2	1	3	3	2	3	2	23
1782	Female	18	156	57	3	2	2	3	10	3	3	2	3	11	21	5	6	4	4	5	5	4	5	4	4	6	6	17	19	22	58	3	3	3	3	2	3	2	2	2	2	25
1783	Female	20	168	47	1	1	1	4	7	4	2	3	1	10	17	3	1	2	1	6	4	3	4	4	3	6	4	10	14	17	41	2	2	2	1	1	2	1	1	2	1	15
1784	Male	20	180	68	3	3	3	3	12	3	3	3	3	12	24	2	6	4	4	6	5	4	6	4	4	6	1	14	14	24	52	2	2	2	2	2	2	2	2	2	2	20
1785	Male	18	180	85	4	4	4	4	16	4	5	4	3	16	32	4	5	5	5	5	6	4	5	7	4	6	7	17	25	21	63	3	3	2	2	2	2	3	3	1	2	23
1786	Female	21	165	48	4	4	4	4	16	4	2	3	3	12	28	4	6	6	5	6	6	5	6	6	6	6	6	20	24	24	68	3	3	1	3	1	2	2	2	2	2	21
1787	Female	21	158	50	3	3	4	4	14	3	3	3	3	12	26	6	6	6	6	6	6	6	6	6	6	6	6	24	24	24	72	3	2	2	2	2	2	2	2	3	2	22
1788	Male	21	180	68	5	5	1	5	16	5	5	5	5	20	36	7	7	3	7	7	7	7	6	7	7	7	7	28	24	27	79	4	3	3	4	4	3	4	2	3	3	33
1789	Female	20	162	55	3	4	4	4	15	3	2	3	3	11	26	5	5	5	4	5	4	4	4	5	4	5	4	17	18	19	54	3	2	3	2	2	2	2	2	2	2	22
1790	Female	19	167	56	3	3	3	4	13	3	2	4	3	12	25	6	6	4	4	4	4	4	6	6	2	6	4	16	18	22	56	3	3	2	3	3	3	2	2	2	2	25
1791	Male	20	181	60	5	5	5	5	20	3	2	3	3	11	31	6	6	6	6	4	6	6	6	5	6	6	3	24	20	22	66	3	3	2	4	3	3	3	3	3	3	30
1792	Female	19	163	82	2	2	2	2	8	2	4	3	2	11	19	5	5	5	5	4	7	4	6	6	4	7	7	18	25	22	65	3	2	2	2	2	4	2	4	4	2	27
1793	Male	19	178	68	4	3	3	3	13	4	4	2	3	13	26	3	6	6	5	5	5	5	5	5	5	5	5	18	21	21	60	2	2	2	2	2	2	2	2	2	2	20
1794	Female	20	175	62	5	3	5	4	17	4	5	3	4	16	33	4	6	6	6	5	3	5	4	4	5	7	4	20	17	22	59	4	3	2	3	3	3	4	4	4	4	34
1795	Female	19	161	65	3	4	3	4	14	4	3	3	3	13	27	6	6	6	6	6	6	6	6	6	6	6	6	24	24	24	72	3	3	3	3	3	3	3	3	3	3	30
1796	Male	19	170	65	4	4	4	4	16	4	4	4	4	16	32	7	3	5	7	3	5	7	3	5	7	7	5	28	20	16	64	4	4	4	4	4	4	4	3	4	4	39
1797	Male	19	175	80	4	4	4	4	16	4	2	4	4	14	30	5	6	5	5	6	5	5	5	5	5	6	3	20	18	23	61	3	2	2	2	2	3	3	3	3	2	25
1798	Male	18	170	71	3	4	5	4	16	3	3	4	3	13	29	5	6	5	4	6	7	4	6	7	5	6	7	18	26	24	68	3	4	3	4	2	4	3	3	3	3	32
1799	Male	20	178	62.5	2	4	4	4	14	4	4	4	4	16	30	6	6	6	6	6	5	5	5	5	5	5	5	22	21	22	65	3	3	3	3	3	3	3	3	3	3	30
1800	Male	20	180	55	3	3	3	3	12	3	3	3	3	12	24	2	2	2	2	7	7	7	7	7	7	7	7	18	23	23	64	3	3	3	3	3	3	3	3	3	3	30
1801	Male	18	183	57	4	4	4	4	16	3	4	4	4	15	31	5	6	6	5	6	6	5	6	5	5	6	5	20	22	24	66	3	2	1	2	2	2	2	2	2	2	20
1802	Male	18	185	83	4	4	2	4	14	4	4	3	3	14	28	3	5	5	6	5	3	6	6	6	6	6	3	21	17	22	60	3	3	3	3	3	3	3	3	3	2	29
1803	Male	20	170	63	5	5	5	5	20	5	3	4	3	15	35	7	7	7	7	7	5	7	7	5	7	7	6	28	23	28	79	3	3	3	3	3	3	3	3	3	3	30
1804	Female	19	156	53	3	4	3	3	13	2	2	2	2	8	21	5	4	5	4	4	5	4	4	3	4	5	5	17	18	17	52	3	3	2	1	2	2	2	2	2	2	21
1805	Male	19	185	120	3	3	2	4	12	3	2	3	3	11	23	4	6	6	4	6	7	4	6	6	5	6	6	17	25	24	66	3	2	1	2	2	3	3	2	3	2	23
1806	Male	19	159	45	1	1	1	1	4	1	1	1	1	4	8	5	6	6	6	5	1	4	5	5	5	5	5	20	17	21	58	3	3	4	3	3	3	4	4	4	4	35
1807	Male	20	175	60	4	4	4	4	16	4	2	4	2	12	28	5	5	5	5	5	5	5	5	5	5	5	7	20	22	20	62	2	2	1	2	2	2	2	2	2	2	19
1808	Male	19	175	75	2	2	2	2	8	2	2	2	2	8	16	3	4	5	4	3	4	4	2	4	4	3	3	15	16	12	43	3	3	2	2	2	2	2	2	2	2	22
1809	Male	19	167	120	1	2	2	2	7	2	2	2	2	8	15	1	4	1	2	4	5	2	5	5	3	5	5	8	16	18	42	2	2	2	2	2	2	2	2	2	2	20
1810	Female	18	156	42.5	1	3	3	5	12	4	3	3	3	13	25	5	5	5	5	5	5	5	5	4	5	5	5	20	19	20	59	3	3	3	2	2	2	2	3	3	2	25
1812	Male	21	178	75	3	4	4	4	15	3	2	4	3	12	27	5	6	6	4	6	6	4	6	6	6	6	6	19	24	24	67	3	2	3	2	1	3	2	2	3	2	23
1813	Male	20	180	68	3	3	3	3	12	3	3	3	3	12	24	5	7	4	4	7	5	4	5	5	4	5	5	17	19	24	60	4	3	2	2	2	2	2	2	2	2	23
1814	Female	18	167	48	4	3	3	2	12	3	2	2	2	9	21	4	6	6	4	6	5	5	5	5	4	7	5	17	21	24	62	2	1	2	2	2	2	2	2	2	2	19
1818	Male	19	167	78	1	3	3	3	10	3	3	3	3	12	22	5	5	5	5	5	5	5	5	5	5	5	5	20	20	20	60	3	3	3	3	3	3	3	3	3	3	30
1819	Male	19	175	87	2	2	2	2	8	4	4	2	2	12	20	7	2	7	7	2	4	7	2	2	7	2	7	28	20	8	56	4	4	4	4	4	4	4	4	4	4	40
1820	Male	18	168	62	3	3	3	3	12	3	3	3	4	13	25	3	3	3	3	3	3	3	3	3	3	3	3	12	12	12	36	2	2	2	2	2	2	2	2	2	2	20
1821	Male	21	168	55	3	3	3	3	12	3	3	3	3	12	24	1	4	4	4	4	4	4	4	4	4	4	4	13	16	16	45	3	3	3	3	3	3	3	3	3	3	30
1822	Male	18	175	90	3	3	3	3	12	3	3	3	3	12	24	4	4	4	5	5	4	4	3	5	5	4	4	18	17	16	51	3	3	3	3	3	3	3	3	3	3	30
1823	Male	18	175	80	3	4	3	3	13	3	3	4	4	14	27	4	4	4	4	4	4	4	4	4	4	4	4	16	16	16	48	3	3	3	3	3	3	3	3	3	3	30
1824	Female	18	161	53	3	3	3	3	12	3	3	3	3	12	24	4	4	4	4	4	4	4	4	4	4	4	4	16	16	16	48	1	1	1	1	1	1	1	1	1	1	10
1825	Male	19	178	65	1	4	3	3	11	3	4	3	3	13	24	4	5	4	4	4	4	4	4	4	4	4	4	16	16	17	49	2	2	2	2	2	2	2	2	2	2	20
1826	Male	19	181	67	3	3	3	3	12	3	3	3	3	12	24	6	6	6	6	6	6	6	6	6	6	6	6	24	24	24	72	4	4	4	4	4	4	4	4	4	4	40
1827	Male	19	176	128	2	2	2	2	8	2	4	2	2	10	18	5	5	5	5	4	4	4	4	4	4	5	4	18	17	18	53	2	2	2	2	2	2	2	2	2	2	20
1828	Female	20	155	44	3	3	3	3	12	3	3	3	3	12	24	4	5	4	4	5	4	4	4	4	4	4	4	16	16	18	50	2	2	1	1	1	2	1	1	2	1	14
1829	Male	18	170	60	3	3	3	3	12	3	3	3	3	12	24	4	4	4	4	4	4	4	4	4	4	4	4	16	16	16	48	2	2	2	2	2	2	2	2	2	2	20
1831	Female	19	159	65	3	3	3	3	12	3	2	3	2	10	22	5	6	4	4	4	4	4	5	4	3	5	3	16	15	20	51	2	2	2	2	2	2	2	1	2	2	19
1832	Female	19	163	45	3	2	2	3	10	3	3	3	3	12	22	3	5	4	4	5	3	5	5	4	3	4	3	15	14	19	48	2	2	2	1	1	2	2	2	2	1	17
1833	Male	21	171	70	3	3	3	3	12	3	2	2	2	9	21	4	4	4	4	4	4	4	4	4	4	4	4	16	16	16	48	2	1	2	2	2	2	2	2	2	2	19
1834	Female	18	160	46	4	2	3	3	12	3	1	3	2	9	21	4	6	4	4	4	4	4	4	4	4	4	4	16	16	18	50	3	1	1	1	2	2	2	2	2	2	18
1835	Female	19	170	110	3	2	3	3	11	3	3	3	3	12	23	5	6	6	6	6	6	6	6	6	6	6	3	23	21	24	68	3	2	2	2	2	3	3	3	3	2	25
1836	Male	19	170	90	3	3	3	3	12	3	3	3	3	12	24	5	5	5	5	5	5	5	5	5	5	5	5	20	20	20	60	2	2	2	2	2	2	2	2	2	2	20
1837	Male	19	166	55	4	4	4	4	16	4	3	4	4	15	31	3	6	5	4	5	5	5	5	5	5	5	5	17	20	21	58	3	2	3	3	2	2	2	2	2	2	23
1838	Female	19	164	60	2	4	4	4	14	3	2	3	3	11	25	4	6	7	4	3	4	4	4	4	4	4	4	16	19	17	52	3	4	1	2	2	3	2	3	3	2	25
1839	Female	19	160	70	3	3	3	3	12	3	3	3	3	12	24	4	6	6	4	5	6	6	4	6	6	6	6	20	24	21	65	3	3	3	3	3	3	3	3	3	3	30
1840	Male	19	180	65	4	4	4	4	16	4	3	4	3	14	30	5	6	6	6	6	6	6	7	6	6	6	6	23	24	25	72	3	3	3	3	3	3	3	3	3	2	29
1841	Male	18	168.9	60.5	2	2	2	2	8	2	4	3	3	12	20	2	5	4	4	4	4	4	5	4	4	3	5	14	17	17	48	2	2	2	2	2	2	2	2	2	2	20
1842	Female	19	168	61	3	3	3	3	12	2	2	2	3	9	21	5	4	4	4	4	4	4	4	2	4	4	4	17	14	16	47	2	2	2	2	2	2	2	2	2	2	20
1843	Female	19	164	54	1	2	2	2	7	3	1	2	2	8	15	4	5	6	6	5	4	4	4	5	4	4	4	18	19	18	55	2	2	2	2	2	2	2	2	2	2	20
1845	Male	19	182	78	3	2	3	4	12	3	2	3	3	11	23	1	5	7	5	5	5	5	5	5	5	5	5	16	22	20	58	3	3	3	3	3	3	3	3	3	3	30
1847	Male	18	186.5	130	3	3	3	4	13	2	2	2	2	8	21	7	7	5	5	5	5	5	6	5	5	6	3	22	18	24	64	4	3	3	3	3	4	4	4	3	3	34
1848	Male	18	176	60	3	3	3	3	12	3	3	3	3	12	24	4	4	4	4	4	4	4	4	4	4	4	4	16	16	16	48	2	2	2	2	2	2	2	2	2	2	20
1849	Female	19	160	55	3	3	3	3	12	4	4	3	3	14	26	6	6	6	6	6	6	6	6	6	6	6	6	24	24	24	72	3	3	3	3	3	3	3	3	3	3	30
1850	Female	18	166	53	1	1	2	2	6	3	3	1	1	8	14	4	5	7	4	5	4	4	4	4	4	4	4	16	19	18	53	2	2	2	1	2	3	1	2	2	2	19
1852	Female	19	170	65	2	3	3	3	11	3	3	3	3	12	23	4	4	4	4	4	4	4	4	4	4	4	4	16	16	16	48	2	3	3	3	3	3	3	3	3	3	29
1853	Female	18	158	45	1	1	2	3	7	3	3	3	3	12	19	6	6	6	6	6	6	6	6	6	6	6	6	24	24	24	72	3	3	3	3	3	3	3	3	3	3	30
1854	Female	18	167	110	1	1	1	1	4	1	1	1	1	4	8	1	1	1	1	1	3	1	1	1	1	1	1	4	6	4	14	1	1	1	1	1	1	1	1	1	1	10
1855	Female	18	165	75	3	3	3	3	12	3	3	3	3	12	24	6	6	6	6	6	6	6	6	6	6	6	6	24	24	24	72	3	3	3	3	3	3	3	3	3	3	30
1856	Female	19	163	49	4	4	4	4	16	4	4	4	4	16	32	6	2	5	5	5	4	7	2	4	6	4	4	24	17	13	54	2	2	1	2	1	2	2	2	2	2	18
1857	Female	18	167	49	3	3	3	3	12	3	3	3	3	12	24	6	6	6	6	6	6	6	6	6	6	6	6	24	24	24	72	3	3	3	3	3	3	3	3	3	3	30
1859	Female	19	164	60	3	3	3	3	12	3	3	3	3	12	24	6	7	6	6	6	6	6	6	6	6	6	6	24	24	25	73	3	2	3	3	3	3	3	3	3	3	29
1860	Female	19	162	56	4	3	4	4	15	4	4	4	4	16	31	6	6	6	6	6	6	6	6	6	6	6	6	24	24	24	72	3	3	2	3	2	2	2	2	3	2	24
1861	Female	19	167	58	2	2	2	1	7	3	2	2	4	11	18	6	6	5	4	6	6	6	6	5	4	5	5	20	21	23	64	3	3	2	2	2	3	2	2	2	2	23
1862	Female	19	170	58	1	1	1	1	4	1	5	1	1	8	12	1	5	5	5	5	5	5	5	5	5	5	1	16	16	20	52	3	1	3	3	3	3	3	3	3	3	28
1863	Female	19	180	57	5	5	5	5	20	5	5	5	5	20	40	7	7	6	7	7	7	7	7	7	7	7	7	28	27	28	83	3	3	1	4	4	4	4	4	4	3	34
1864	Female	19	168	50	2	2	3	4	11	2	2	2	3	9	20	5	5	4	5	5	6	3	4	5	4	5	5	17	20	19	56	3	2	1	2	2	3	1	2	3	3	22
1865	Female	18	153	42	3	3	3	4	13	2	2	2	3	9	22	4	6	4	4	4	4	4	4	5	4	5	5	16	18	19	53	2	3	1	2	2	2	2	2	2	2	20
1866	Female	19	168	83	3	3	3	3	12	3	3	3	3	12	24	4	6	4	4	4	4	2	4	4	2	4	6	12	18	18	48	2	2	2	2	2	2	2	2	2	2	20
1867	Female	19	163	75	2	3	4	4	13	4	4	4	4	16	29	5	7	7	4	7	7	4	7	7	4	7	7	17	28	28	73	4	3	3	4	2	4	4	3	3	3	33
1868	Female	19	166	75	3	2	3	3	11	3	3	2	2	10	21	5	7	4	2	6	3	4	4	4	4	5	1	15	12	22	49	3	2	1	2	2	2	3	3	3	3	24
1869	Female	18	168	65	3	2	2	4	11	3	2	3	3	11	22	1	6	4	5	6	5	6	6	7	5	6	6	17	22	24	63	2	3	2	2	2	2	2	2	2	2	21
1870	Female	18	168	50	2	2	3	3	10	3	3	2	2	10	20	5	5	5	4	5	4	5	5	4	4	6	4	18	17	21	56	4	2	3	3	2	3	3	2	3	2	27
1871	Female	19	165	65	2	2	2	2	8	2	1	1	1	5	13	4	6	5	4	6	4	4	6	4	4	4	3	16	16	22	54	3	2	2	2	2	2	2	2	2	2	21
1872	Female	20	175	130	2	3	2	4	11	3	3	3	3	12	23	5	6	6	6	5	6	6	6	6	6	6	3	23	21	23	67	4	3	2	3	2	3	3	3	3	3	29
1873	Female	19	165	75	2	4	4	3	13	3	4	4	3	14	27	5	7	5	5	5	7	7	7	5	5	6	5	22	22	25	69	4	3	2	2	3	3	3	3	4	4	31
1874	Female	20	167	80	1	2	3	3	9	4	4	4	4	16	25	5	5	5	5	5	5	4	5	3	3	3	3	17	16	18	51	2	2	2	2	2	2	2	2	2	2	20
1875	Female	18	162	46	4	4	4	4	16	4	3	4	4	15	31	6	6	6	4	6	6	3	6	6	4	5	6	17	24	23	64	3	3	2	2	2	2	2	2	2	2	22
1876	Female	18	172	55	3	3	3	3	12	3	3	3	3	12	24	5	6	4	5	5	6	5	5	4	5	6	5	20	19	22	61	3	3	3	3	2	3	3	2	2	2	26
1877	Female	19	163	50	5	5	5	5	20	5	5	5	5	20	40	6	6	7	6	6	6	5	7	5	5	6	7	22	25	25	72	4	3	2	3	2	2	3	3	3	2	27
1878	Female	18	168	49	3	3	3	4	13	4	2	3	3	12	25	6	7	7	4	7	7	4	7	7	4	7	7	18	28	28	74	4	4	4	2	3	4	3	3	3	4	34
1879	Female	19	160	50	3	5	5	5	18	5	5	5	5	20	38	6	2	6	4	1	4	1	2	2	4	1	2	15	14	6	35	1	1	1	1	1	1	1	1	1	1	10
1880	Female	18	158	96	1	1	1	1	4	2	2	2	2	8	12	7	4	5	3	3	5	4	3	5	3	3	6	17	21	13	51	3	1	1	1	1	2	1	2	2	2	16
1881	Female	18	168	57	3	3	3	3	12	3	3	3	3	12	24	3	6	6	3	5	4	3	5	4	3	5	4	12	18	21	51	3	2	2	3	3	3	3	3	3	3	28
1882	Female	19	168	52	2	2	2	2	8	2	4	2	2	10	18	2	6	6	6	6	6	6	6	6	6	6	6	20	24	24	68	3	3	2	3	3	3	3	3	3	3	29
1883	Female	19	161	55	4	4	4	4	16	4	3	3	3	13	29	6	6	6	6	6	6	6	6	6	6	6	6	24	24	24	72	4	3	4	4	4	4	4	4	4	2	37
1884	Female	20	166	45	2	2	1	2	7	2	2	3	2	9	16	4	5	6	3	4	6	3	6	5	4	6	5	14	22	21	57	3	3	2	3	2	3	4	3	2	3	28
1885	Female	19	160	52	3	2	2	4	11	3	3	3	4	13	24	5	5	5	5	5	5	5	5	5	5	5	5	20	20	20	60	3	3	2	2	2	2	2	3	3	2	24
1886	Female	18	160	45	3	3	3	4	13	4	2	4	3	13	26	7	7	7	7	7	7	7	7	7	7	7	7	28	28	28	84	4	4	4	4	4	4	4	4	4	4	40
1887	Female	19	165	60	3	3	3	3	12	3	2	3	3	11	23	6	6	5	4	6	5	4	6	7	4	7	7	18	24	25	67	3	3	2	2	2	3	3	3	3	3	27
1888	Female	19	156	48	3	3	4	4	14	4	2	3	3	12	26	5	6	5	6	6	6	6	6	6	6	6	6	23	23	24	70	3	3	3	3	3	3	3	3	3	3	30
1889	Female	19	168	55	2	2	2	2	8	2	2	2	2	8	16	6	6	6	6	6	4	6	6	4	6	6	4	24	18	24	66	3	3	3	3	3	3	3	3	3	3	30
1890	Female	19	158	50	3	3	3	3	12	3	3	3	3	12	24	5	4	5	4	4	6	4	4	6	6	6	6	19	23	18	60	2	2	2	2	2	2	2	2	2	2	20
1891	Female	20	169	57	3	3	3	4	13	3	4	3	3	13	26	5	5	5	5	5	5	5	5	5	5	7	5	20	20	22	62	4	3	2	2	2	4	4	4	4	4	33
1892	Female	18	165	65	3	2	2	2	9	2	3	2	3	10	19	5	5	3	3	3	5	3	3	5	3	3	6	14	19	14	47	2	2	2	2	2	2	2	2	2	2	20
1893	Female	18	163	49	2	2	2	3	9	2	2	2	3	9	18	6	7	5	5	7	6	6	7	6	6	7	5	23	22	28	73	3	3	2	3	3	3	3	3	3	3	29
1894	Female	19	169.5	64	2	2	2	2	8	2	1	2	2	7	15	4	5	5	4	4	5	4	5	3	3	3	3	15	16	17	48	3	2	1	2	1	3	2	2	2	2	20
1895	Female	18	161	50	3	2	2	2	9	2	3	1	1	7	16	6	7	6	6	7	7	6	7	6	6	7	7	24	26	28	78	3	4	2	3	3	3	3	3	4	3	31
1896	Female	18	150	44	4	4	4	4	16	4	4	4	4	16	32	5	6	6	4	6	6	3	5	5	3	6	6	15	23	23	61	2	2	2	2	2	2	2	2	2	2	20
1897	Female	18	163	80	3	3	3	3	12	4	2	3	3	12	24	5	7	5	3	7	5	5	3	5	3	6	6	16	21	23	60	2	2	1	2	2	2	2	2	3	2	20
1898	Female	19	160	58	3	2	3	4	12	3	2	2	2	9	21	4	5	3	4	5	4	4	5	4	4	5	4	16	15	20	51	3	3	1	2	2	3	2	2	2	2	22
1899	Female	18	160	50	4	4	4	4	16	4	2	4	4	14	30	7	7	6	6	6	7	7	7	7	7	5	6	27	26	25	78	3	4	3	4	3	4	4	4	4	4	37
1900	Female	18	163	48	3	3	2	3	11	2	2	2	3	9	20	5	7	7	4	6	7	4	7	5	5	7	7	18	26	27	71	3	2	2	2	2	3	3	3	3	2	25
1901	Female	19	170	92	3	3	3	3	12	3	3	2	4	12	24	5	6	6	4	5	6	4	4	5	4	3	6	17	23	18	58	3	3	2	2	2	3	3	2	3	2	25
1902	Female	19	162	52	5	4	5	4	18	4	2	4	4	14	32	6	6	6	6	6	6	6	6	6	6	6	6	24	24	24	72	3	2	2	2	2	3	4	3	3	3	27
1903	Female	19	160	54	3	4	4	5	16	3	2	3	3	11	27	5	4	5	5	4	4	4	7	5	7	7	7	21	21	22	64	3	2	2	2	3	3	3	2	3	2	25
1904	Female	18	164	57	4	3	4	4	15	3	3	3	3	12	27	6	6	6	5	6	6	5	6	6	5	5	5	21	23	23	67	1	3	2	2	2	2	2	2	2	2	20
1905	Female	20	162	62	2	3	2	3	10	3	3	2	2	10	20	6	6	6	5	6	6	6	6	6	6	6	6	23	24	24	71	4	4	4	4	4	4	4	4	4	3	39
1906	Male	19	178	80	3	3	3	3	12	3	2	2	1	8	20	5	5	5	4	4	4	4	4	4	4	4	4	17	17	17	51	3	3	3	3	3	3	3	3	3	3	30
1907	Female	19	166	52	3	3	3	4	13	4	3	4	3	14	27	6	6	6	6	6	6	6	6	6	5	6	6	23	24	24	71	2	2	2	2	2	2	3	2	3	2	22
1908	Female	19	160	75	3	3	3	3	12	4	4	4	4	16	28	5	6	6	5	6	6	5	6	6	5	5	6	20	24	23	67	3	3	2	3	3	3	3	3	3	2	28
1909	Female	19	172	140	2	2	2	2	8	2	2	2	2	8	16	3	6	6	3	5	7	3	5	7	3	6	7	12	27	22	61	3	2	2	2	2	3	2	2	2	2	22
1910	Female	18	158	61	3	2	3	3	11	3	3	3	2	11	22	5	5	5	5	5	5	5	5	6	5	5	5	20	21	20	61	3	3	3	2	3	3	2	3	3	2	27
1911	Male	19	165	50	5	4	5	5	19	4	3	3	3	13	32	6	7	7	5	7	7	5	7	7	5	7	7	21	28	28	77	4	2	2	4	2	4	2	2	3	2	27
1912	Female	20	160	48	3	3	3	4	13	3	3	3	3	12	25	5	6	6	5	6	6	5	6	6	4	6	7	19	25	24	68	3	2	2	2	2	3	2	2	2	2	22
1913	Female	19	167	61	3	3	4	3	13	3	3	3	3	12	25	5	6	5	3	6	5	3	5	5	3	6	5	14	20	23	57	2	2	1	2	1	2	2	1	2	2	17
1914	Female	20	160	75	2	2	2	2	8	3	2	2	2	9	17	3	7	5	3	6	6	3	5	5	3	7	7	12	23	25	60	4	1	2	2	2	2	2	2	2	2	21
1915	Female	19	157.5	45	3	3	3	3	12	3	3	4	3	13	25	5	6	6	4	5	6	5	5	5	4	5	5	18	22	21	61	2	2	2	2	2	2	2	2	2	2	20
1916	Male	20	168	54	4	3	3	3	13	3	3	3	4	13	26	4	6	6	6	7	6	6	6	6	6	7	6	22	24	26	72	4	2	2	2	2	3	2	2	3	3	25
1917	Female	19	165	54	3	4	4	4	15	3	2	3	2	10	25	6	4	6	6	4	5	5	5	5	6	7	7	23	23	20	66	4	4	4	4	4	4	4	4	4	4	40
1918	Male	18	185	99	3	4	3	3	13	3	2	3	3	11	24	6	6	6	6	6	6	6	6	6	6	6	6	24	24	24	72	3	3	3	3	3	3	3	3	3	3	30
1919	Female	20	160	60	2	2	3	3	10	3	2	2	3	10	20	4	6	5	4	5	4	4	4	5	4	5	5	16	19	20	55	3	3	3	3	3	3	3	3	3	3	30
1920	Female	18	160	65	3	2	3	4	12	4	4	3	3	14	26	6	5	6	5	6	6	5	5	7	5	6	7	21	26	22	69	3	4	4	2	2	3	4	2	4	4	32
1921	Male	20	173	75	3	3	3	3	12	3	2	3	4	12	24	5	5	5	4	6	6	5	6	6	6	6	6	20	23	23	66	3	3	3	3	3	3	3	3	3	3	30
1922	Male	18	178	62	3	3	4	4	14	2	2	2	3	9	23	5	6	3	3	6	6	3	7	6	3	7	2	14	17	26	57	2	2	1	1	1	3	2	2	3	1	18
1924	Male	19	180	110	1	1	1	1	4	1	1	1	2	5	9	6	5	7	5	4	3	5	5	4	5	5	5	21	19	19	59	4	4	2	4	4	3	4	4	4	4	37
1925	Male	19	179	79	3	3	3	3	12	2	2	3	5	12	24	4	5	3	4	4	6	3	4	5	3	3	6	14	20	16	50	2	2	2	2	2	2	2	2	2	2	20
1926	Male	20	172	58	3	3	3	3	12	3	3	2	2	10	22	5	5	4	4	4	5	5	4	5	5	3	5	19	19	16	54	2	2	1	2	2	2	2	2	2	2	19
1927	Male	18	170	120	3	3	3	3	12	3	3	3	3	12	24	4	4	4	4	4	4	4	4	4	4	4	4	16	16	16	48	2	2	2	2	2	2	2	2	2	2	20
1928	Male	19	168	60	3	4	3	3	13	3	3	2	2	10	23	4	6	3	4	6	6	4	6	6	6	6	6	18	21	24	63	2	2	2	3	2	2	3	2	2	2	22
1929	Male	20	170	65	3	3	3	4	13	3	2	3	3	11	24	6	6	6	5	6	6	5	6	6	5	6	3	21	21	24	66	3	3	2	2	2	3	2	2	2	2	23
1930	Male	20	174	120	3	4	3	3	13	3	2	2	2	9	22	3	5	5	3	5	5	5	5	5	3	5	5	14	20	20	54	2	3	2	2	2	2	2	2	2	2	21
1931	Male	21	190	105	3	4	4	4	15	3	2	3	3	11	26	4	6	5	4	6	6	6	5	5	4	5	5	18	21	22	61	3	3	3	3	2	3	3	2	3	3	28
1932	Male	18	176	55	5	5	3	3	16	3	3	3	3	12	28	1	6	6	6	6	6	6	6	6	6	6	6	19	24	24	67	3	3	3	3	3	3	3	3	3	3	30
1933	Male	18	170	68	4	4	4	4	16	4	4	4	4	16	32	3	3	4	3	5	5	4	4	6	6	5	6	16	21	17	54	3	4	4	4	4	3	3	3	3	3	34
1934	Female	19	158	106	3	3	3	3	12	3	3	3	3	12	24	4	4	4	4	4	4	4	4	4	4	4	4	16	16	16	48	2	2	2	2	2	2	2	2	2	2	20
1935	Female	19	167	73	3	3	3	4	13	4	4	4	3	15	28	6	7	6	6	7	6	7	6	6	6	7	7	25	25	27	77	3	1	3	3	3	3	3	3	3	3	28
1936	Female	19	175	95	3	3	3	3	12	4	2	4	4	14	26	3	6	6	3	5	6	5	1	7	3	6	7	14	26	18	58	2	2	2	2	3	2	3	2	2	3	23
1937	Female	19	161	51	3	2	2	3	10	3	3	3	4	13	23	4	5	6	6	6	6	6	6	6	6	6	6	22	24	23	69	3	3	3	3	3	3	3	3	3	3	30
1938	Female	18	160	48	3	3	3	3	12	3	3	3	3	12	24	7	7	7	7	7	4	4	4	4	4	4	4	22	19	22	63	3	3	3	3	3	3	3	3	3	3	30
1939	Female	19	154	53	2	3	3	3	11	3	3	3	3	12	23	3	3	3	3	3	3	3	3	3	3	3	3	12	12	12	36	2	2	2	2	2	2	2	2	2	2	20
1940	Female	18	163	70	3	3	3	3	12	2	2	3	3	10	22	5	6	5	5	6	5	5	5	5	5	5	5	20	20	22	62	3	3	3	3	3	3	3	3	3	3	30
1941	Female	19	156	105	3	2	2	2	9	2	2	2	2	8	17	3	4	5	4	4	3	4	5	3	4	6	3	15	14	19	48	2	3	1	2	2	3	2	2	3	2	22
1942	Female	18	160	55	3	3	3	3	12	3	2	3	4	12	24	4	4	3	6	4	5	5	4	4	4	4	2	19	14	16	49	2	3	2	2	2	3	2	2	2	2	22
1943	Female	19	160	46	2	2	2	4	10	2	2	2	2	8	18	4	5	7	5	2	1	2	6	2	2	7	2	13	12	20	45	3	4	1	3	3	3	1	1	1	1	21
1944	Female	19	164	44	3	2	3	4	12	4	3	3	3	13	25	6	7	5	5	7	6	5	6	5	5	6	5	21	21	26	68	3	3	2	2	2	3	2	2	3	2	24
1945	Female	21	171	80	3	3	3	3	12	3	2	2	3	10	22	5	4	4	4	4	4	4	4	4	4	4	5	17	17	16	50	2	2	1	2	2	3	3	2	3	2	22
1946	Female	19	157	50	1	1	3	3	8	3	2	3	2	10	18	4	6	5	6	4	3	4	4	5	5	5	5	19	18	19	56	2	2	2	2	2	3	2	2	2	2	21
1947	Female	18	168	56	4	4	3	3	14	3	3	4	3	13	27	6	6	3	4	3	6	3	5	3	3	4	6	16	18	18	52	3	3	2	3	3	3	2	2	3	2	26
1948	Female	19	163	56	3	2	4	3	12	3	2	2	3	10	22	5	6	5	5	6	6	5	6	5	4	6	5	19	21	24	64	3	3	2	2	2	2	3	3	3	3	26
1949	Female	18	160	65	3	4	3	3	13	3	3	2	2	10	23	5	6	7	5	5	4	4	6	4	4	7	3	18	18	24	60	2	2	2	2	2	3	2	3	3	2	23
1950	Female	18	163	47	4	4	4	4	16	4	4	3	3	14	30	6	6	6	6	6	6	6	6	6	6	6	6	24	24	24	72	3	3	2	3	3	3	3	3	3	3	29
1951	Female	18	169	57.5	2	2	1	1	6	2	1	2	2	7	13	1	7	5	7	7	6	7	7	7	6	6	4	21	22	27	70	4	3	2	3	3	3	3	3	3	3	30
1952	Female	19	160	45	3	2	2	3	10	3	3	2	2	10	20	2	3	2	5	3	3	4	4	4	4	4	4	15	13	14	42	2	2	2	2	2	2	2	2	2	2	20
1953	Female	20	168	54	4	1	4	4	13	4	4	5	5	18	31	7	7	7	7	7	7	7	7	7	7	7	7	28	28	28	84	4	4	4	4	4	4	4	4	4	4	40
1954	Female	19	167	69	4	4	2	4	14	2	2	3	3	10	24	6	6	5	6	6	6	6	4	5	6	5	6	24	22	21	67	3	4	2	4	4	4	4	4	4	3	36
1955	Female	20	173	50	4	4	2	4	14	4	4	4	4	16	30	7	6	6	6	5	6	6	6	6	6	6	6	25	24	23	72	3	3	3	3	3	3	3	3	3	3	30
1956	Female	18	170	68	3	3	3	3	12	3	3	3	3	12	24	4	3	4	4	3	4	4	2	4	4	2	4	16	16	10	42	3	3	1	1	1	2	1	1	2	1	16
1957	Female	20	157	45	4	4	4	4	16	3	1	3	3	10	26	6	6	2	6	6	2	6	4	2	6	4	2	24	8	20	52	3	3	1	2	1	2	1	1	1	1	16
1958	Female	19	167	52	2	3	3	4	12	3	3	3	3	12	24	4	7	6	4	7	4	4	4	4	4	4	4	16	18	22	56	3	3	3	3	3	3	3	3	3	3	30
1959	Female	19	162	55	2	2	3	3	10	3	2	3	3	11	21	5	5	5	5	5	5	5	5	5	5	5	5	20	20	20	60	2	2	1	1	1	2	2	2	2	2	17
1960	Female	19	159	67	2	2	2	3	9	2	4	2	2	10	19	5	5	2	2	4	3	3	4	2	2	4	2	12	9	17	38	2	2	2	1	2	2	2	3	2	2	20
1961	Female	19	170	55	3	3	3	3	12	3	3	3	3	12	24	4	4	4	4	4	4	4	4	4	4	4	4	16	16	16	48	2	2	2	2	2	3	2	2	2	1	20
1962	Female	20	150	70	2	2	2	2	8	2	3	2	2	9	17	5	6	6	4	3	7	4	7	7	4	7	7	17	27	23	67	2	2	2	2	2	3	2	3	3	2	23
1965	Female	18	158	48	3	4	2	4	13	2	2	2	3	9	22	4	3	5	2	6	7	3	3	3	3	3	5	12	20	15	47	2	2	1	2	2	2	2	2	2	2	19
1972	Female	18	145	82	3	3	3	3	12	3	3	3	3	12	24	7	7	7	7	7	7	7	7	7	7	7	7	28	28	28	84	4	4	2	4	4	4	4	4	4	4	38
1973	Female	21	163	45	2	3	3	4	12	4	3	3	3	13	25	7	7	7	7	7	7	7	7	7	7	7	7	28	28	28	84	4	4	4	4	4	4	4	4	4	4	40
1974	Female	18	186	70	4	4	4	4	16	4	4	4	4	16	32	5	5	5	5	5	5	5	5	5	5	5	5	20	20	20	60	3	3	3	3	3	3	3	3	3	3	30
1975	Female	19	165	60	2	2	4	4	12	4	4	4	4	16	28	5	5	5	7	7	7	7	7	7	7	7	7	26	26	26	78	3	3	3	3	3	3	3	3	3	3	30
1976	Female	18	168	60	2	2	2	2	8	3	2	2	2	9	17	3	5	6	7	3	3	3	4	2	2	2	2	15	13	14	42	2	2	1	4	2	2	2	2	2	2	21
1977	Female	19	158	69	1	1	1	2	5	2	2	1	1	6	11	4	4	4	4	4	4	4	4	4	4	4	4	16	16	16	48	2	2	2	2	2	2	2	2	2	2	20
1979	Male	20	167	51	4	3	3	3	13	3	3	3	3	12	25	4	4	4	4	4	4	4	4	4	4	4	4	16	16	16	48	3	3	3	3	3	3	3	3	3	3	30
1980	Male	19	157	55	3	3	3	3	12	3	3	3	3	12	24	5	5	3	3	5	3	3	7	3	4	7	7	15	16	24	55	3	2	3	3	3	3	3	3	3	3	29
1981	Female	19	156	45	3	3	3	3	12	3	3	3	3	12	24	7	7	7	7	7	7	7	7	7	7	7	7	28	28	28	84	4	2	3	4	4	4	4	4	4	4	37
1982	Female	19	155	47	3	3	3	3	12	3	3	3	3	12	24	6	6	6	6	6	6	6	6	6	6	6	6	24	24	24	72	3	3	3	3	3	3	3	3	3	3	30
1983	Male	19	176	74	2	2	4	2	10	2	2	2	2	8	18	4	4	4	4	4	4	4	4	4	4	4	4	16	16	16	48	4	2	2	2	2	2	2	2	2	2	22
1984	Female	20	157	44	1	1	1	1	4	1	5	1	1	8	12	6	6	6	6	6	6	6	6	6	6	6	6	24	24	24	72	4	4	4	4	4	4	4	4	4	4	40
1985	Female	19	161	56	3	3	3	4	13	3	3	3	3	12	25	5	5	7	5	5	5	5	7	5	5	7	1	20	18	24	62	2	1	1	2	2	2	3	3	3	2	21
1986	Female	19	156	50	3	3	3	4	13	3	3	4	3	13	26	4	7	4	4	7	6	6	7	4	4	7	6	18	20	28	66	4	2	3	3	3	3	3	3	3	3	30
1987	Male	21	177	57	1	3	3	4	11	3	3	3	3	12	23	5	6	6	4	6	5	4	6	5	4	6	4	17	20	24	61	3	3	1	2	2	2	2	2	2	2	21
1988	Male	18	169	60	3	3	4	4	14	4	4	3	4	15	29	4	5	5	5	5	2	2	6	4	3	5	5	14	16	21	51	2	3	3	2	3	2	2	3	3	3	26
1989	Female	18	166	50	4	4	4	3	15	3	4	3	3	13	28	5	5	6	5	5	5	5	5	5	5	5	3	20	19	20	59	2	1	1	2	2	1	2	1	2	2	16
1990	Female	18	162	55	3	3	2	4	12	2	2	3	2	9	21	5	3	6	5	2	4	3	1	3	4	1	3	17	16	7	40	2	3	2	2	1	2	1	1	2	1	17
1991	Female	18	160	45	1	1	1	1	4	1	1	1	1	4	8	2	5	3	2	4	6	2	5	2	2	5	3	8	14	19	41	2	2	1	1	1	1	1	1	2	1	13
1992	Male	18	161	49	3	3	4	5	15	3	4	4	3	14	29	6	5	6	6	6	6	6	6	6	6	6	6	24	24	23	71	4	3	2	2	2	3	2	3	3	2	26
1993	Male	20	170	75	2	2	2	3	9	2	1	3	2	8	17	5	6	5	4	5	7	4	5	6	3	6	7	16	25	22	63	3	2	2	2	1	3	2	1	3	2	21
1994	Female	18	160	50	3	3	3	3	12	3	3	3	3	12	24	1	7	7	7	7	7	7	6	7	7	7	7	22	28	27	77	3	3	3	3	3	3	3	3	3	3	30
1995	Male	19	178.5	64	5	5	5	5	20	5	3	4	3	15	35	6	6	6	6	6	6	6	6	6	6	6	6	24	24	24	72	2	3	2	2	2	2	2	2	2	2	21
1996	Male	18	167	60	4	4	4	4	16	4	3	3	3	13	29	6	6	6	5	5	6	4	5	5	4	5	6	19	23	21	63	2	2	2	2	2	2	2	2	2	2	20
1997	Female	19	168	110	3	3	3	3	12	3	3	3	3	12	24	5	4	5	5	5	5	5	5	5	4	5	4	19	19	19	57	2	2	2	2	2	2	2	2	2	2	20
1998	Male	21	170	56	2	3	3	3	11	3	3	3	3	12	23	3	6	4	3	4	6	2	4	5	4	4	4	12	19	18	49	2	2	1	2	2	2	3	2	3	3	22
1999	Male	20	175	68	2	2	2	2	8	3	3	3	3	12	20	5	6	5	4	6	5	4	5	5	4	6	4	17	19	23	59	3	3	2	2	2	3	3	2	3	2	25
2000	Male	19	185	70	4	4	4	4	16	4	4	4	4	16	32	5	6	6	6	6	6	6	6	6	6	6	6	23	24	24	71	3	3	3	2	3	3	3	3	3	2	28
2001	Female	20	162	75	2	2	2	2	8	2	4	2	2	10	18	6	6	6	6	6	6	6	6	6	6	6	6	24	24	24	72	4	4	4	4	4	4	4	4	4	4	40
2002	Female	18	162	60	4	4	4	4	16	4	4	4	3	15	31	7	6	6	6	6	5	4	6	6	4	6	7	21	24	24	69	4	3	3	3	3	4	4	3	3	3	33
2003	Male	19	155	100	4	4	2	4	14	4	4	4	4	16	30	6	6	6	5	6	6	5	6	6	5	6	6	21	24	24	69	3	3	3	3	3	3	3	3	3	3	30
2004	Male	18	175	55	5	5	5	5	20	5	5	5	5	20	40	6	6	6	6	6	6	6	6	6	6	6	6	24	24	24	72	3	3	3	3	3	4	3	3	3	3	31
2007	Male	20	170	56	3	3	3	3	12	3	3	3	3	12	24	6	6	6	6	6	6	4	6	6	6	6	6	22	24	24	70	3	3	3	3	3	3	3	3	3	3	30
2008	Female	19	170	55	4	4	4	4	16	4	2	4	4	14	30	5	6	6	6	6	6	6	6	6	6	6	6	23	24	24	71	4	4	2	4	4	4	4	4	4	4	38
2009	Male	19	175	62	2	3	2	3	10	4	3	3	2	12	22	5	5	6	5	5	6	3	5	6	5	5	6	18	24	20	62	2	2	2	3	2	3	3	3	2	2	24
2010	Male	19	173	58	5	3	3	3	14	3	3	3	3	12	26	4	4	6	4	7	4	4	4	4	4	4	4	16	18	19	53	4	4	4	4	4	4	4	4	4	4	40
2011	Male	19	175	65	3	3	3	3	12	3	3	3	1	10	22	7	4	4	4	4	4	4	4	4	4	4	4	19	16	16	51	3	2	2	2	2	2	2	2	2	2	21
2012	Female	20	167	55	3	3	3	3	12	3	4	3	3	13	25	4	5	5	5	5	5	5	5	5	5	5	5	19	20	20	59	3	3	3	3	3	3	3	3	3	3	30
2013	Female	19	163	55	3	3	3	3	12	3	3	3	3	12	24	2	2	2	2	2	2	3	3	3	2	5	4	9	11	12	32	1	2	1	2	3	4	3	2	1	2	21
2014	Male	19	178	82	1	1	1	4	7	4	5	4	4	17	24	5	6	6	6	6	6	6	6	6	6	6	6	23	24	24	71	3	2	2	2	2	2	2	2	2	2	21
2015	Male	19	183	73	1	3	3	3	10	3	3	3	3	12	22	2	2	2	2	2	2	2	2	2	2	2	2	8	8	8	24	2	2	2	2	2	2	2	2	2	2	20
2016	Male	19	182	138	5	5	5	5	20	5	3	5	5	18	38	7	5	7	7	1	7	7	1	7	7	1	7	28	28	8	64	3	3	3	3	3	3	3	3	3	3	30
2017	Male	19	176	72	1	1	1	1	4	1	5	1	1	8	12	4	7	7	7	7	7	7	7	7	7	7	7	25	28	28	81	3	2	1	3	1	2	2	2	2	2	20
2018	Male	18	178	66.5	2	4	4	4	14	4	4	4	4	16	30	5	6	6	6	6	3	5	4	3	4	4	3	20	15	20	55	3	3	3	3	3	3	3	3	3	2	29
2019	Male	18	178	64	3	2	3	3	11	3	3	3	3	12	23	1	7	4	5	5	1	4	4	1	4	6	3	14	9	22	45	3	2	2	1	2	2	2	2	2	2	20
2020	Male	19	170	65	3	3	3	3	12	3	3	3	3	12	24	3	3	3	3	3	3	3	3	3	3	3	3	12	12	12	36	2	2	1	1	1	3	1	2	2	1	16
2021	Male	19	190	75	3	3	3	3	12	3	3	3	3	12	24	4	4	3	4	4	4	4	4	4	4	4	4	16	15	16	47	2	2	2	2	2	2	2	2	2	2	20
2022	Male	19	182	75	2	1	2	4	9	5	2	2	4	13	22	2	3	4	2	5	2	5	4	3	5	4	2	14	11	16	41	1	4	3	3	3	3	1	3	3	2	26
2023	Male	20	177	70	3	4	4	3	14	3	4	3	3	13	27	4	4	3	2	3	5	3	4	5	3	5	2	12	15	16	43	3	2	2	2	2	2	3	3	2	3	24
2024	Male	21	183	74	5	5	5	5	20	5	5	5	5	20	40	1	7	1	1	1	3	3	3	3	3	3	3	8	10	14	32	1	3	3	1	2	1	3	2	4	2	22
2025	Male	19	172	58	4	3	3	3	13	3	3	4	4	14	27	1	4	4	6	5	5	5	7	7	5	7	7	17	23	23	63	2	4	2	3	3	3	3	2	2	2	26
2026	Male	18	193	87	4	3	4	4	15	3	3	3	3	12	27	4	4	6	4	4	5	4	4	6	4	4	4	16	21	16	53	2	2	2	2	2	2	2	2	2	2	20
2027	Male	20	178	65	5	4	3	4	16	4	5	5	5	19	35	7	7	7	7	6	4	6	4	6	6	6	6	26	23	23	72	3	3	1	2	2	3	4	2	4	3	27
2028	Male	19	180	65	5	5	5	5	20	5	5	5	5	20	40	4	4	6	5	3	3	5	3	5	5	3	5	19	19	13	51	3	3	2	3	2	3	2	2	2	2	24
2029	Male	18	180	70	3	4	3	4	14	3	3	3	3	12	26	4	6	5	6	6	6	6	6	6	6	6	6	22	23	24	69	4	4	4	4	4	4	2	2	2	2	32
2030	Female	19	164	45	3	2	1	3	9	4	5	3	4	16	25	5	5	6	5	5	5	5	6	5	5	7	6	20	22	23	65	3	3	2	3	3	3	3	2	3	3	28
2031	Male	19	173	65	4	4	3	4	15	4	4	4	4	16	31	5	5	5	5	5	5	5	5	5	5	5	5	20	20	20	60	2	2	2	2	2	2	2	2	2	2	20
2032	Male	20	181	65	2	2	2	2	8	5	4	5	5	19	27	6	6	6	6	6	6	6	6	6	6	7	7	24	25	25	74	2	2	2	2	2	2	2	2	2	2	20
2033	Male	20	172	65	4	4	4	4	16	4	4	4	4	16	32	2	7	7	7	7	7	7	7	7	7	7	7	23	28	28	79	3	3	3	3	3	3	3	3	3	3	30
2034	Male	21	172	77	4	4	4	4	16	4	4	4	4	16	32	7	7	7	7	7	7	7	7	7	7	7	7	28	28	28	84	3	3	3	3	3	3	3	3	3	3	30
2035	Male	20	175	72	4	4	4	4	16	4	5	4	4	17	33	3	4	4	4	4	4	3	3	3	3	3	3	13	14	14	41	2	2	2	2	2	2	2	2	2	2	20
2036	Male	20	175	74	3	4	4	4	15	3	3	3	3	12	27	1	1	1	1	1	1	1	1	1	1	1	1	4	4	4	12	1	1	1	1	1	1	1	1	1	1	10
2038	Male	20	172	60	5	5	5	5	20	5	5	5	5	20	40	6	6	6	6	6	6	6	6	7	7	6	7	25	26	24	75	3	3	3	2	2	3	3	2	3	2	26
2040	Male	19	188	83	5	4	4	4	17	4	4	4	4	16	33	6	7	6	5	7	6	4	5	7	4	7	6	19	25	26	70	3	1	2	3	2	3	3	3	3	3	26
2043	Female	20	160	70	2	2	4	4	12	2	2	2	2	8	20	6	6	4	3	5	6	3	5	6	3	4	6	15	22	20	57	3	3	2	2	2	3	2	2	2	2	23
2044	Male	18	178	63	4	3	3	3	13	3	4	3	3	13	26	6	6	7	6	6	7	6	6	6	6	6	6	24	26	24	74	3	3	3	3	3	3	3	3	3	3	30
2045	Male	18	178	75	1	1	1	5	8	5	5	5	5	20	28	1	1	7	7	7	7	7	7	7	7	7	7	22	28	22	72	4	3	4	4	4	4	3	3	3	3	35
2050	Male	19	170	52	3	3	3	3	12	3	3	3	3	12	24	4	4	5	5	5	4	5	4	4	4	4	4	18	17	17	52	1	1	2	2	3	3	3	3	3	3	24
2051	Male	18	181	60	3	3	3	3	12	3	3	3	3	12	24	1	1	1	1	1	1	1	1	1	1	1	1	4	4	4	12	1	1	1	1	1	1	1	1	1	1	10
2054	Male	20	183	80	4	4	4	4	16	4	5	4	4	17	33	5	7	7	7	7	7	7	7	7	7	7	7	26	28	28	82	1	1	1	1	1	1	1	1	1	1	10
2055	Male	19	170	52	3	2	3	3	11	3	2	4	3	12	23	5	5	4	4	5	5	4	5	4	4	5	4	17	17	20	54	2	2	2	2	2	3	2	2	2	3	22
2056	Female	19	168	115	3	3	3	3	12	3	3	3	3	12	24	4	4	4	4	4	4	4	4	4	4	4	4	16	16	16	48	3	3	3	3	3	3	3	3	3	3	30
2057	Female	20	160	59	2	3	2	3	10	3	3	4	3	13	23	5	6	6	4	5	5	4	4	5	4	6	4	17	20	21	58	2	3	2	2	2	2	2	2	2	2	21
2058	Male	21	180	75	4	4	4	4	16	4	4	4	4	16	32	1	6	6	5	5	5	5	5	5	5	5	5	16	21	21	58	3	3	2	3	3	3	3	3	3	3	29
2059	Male	21	175	75	4	2	2	4	12	2	2	2	2	8	20	6	7	7	5	6	4	5	5	5	5	5	5	21	21	23	65	3	3	2	3	2	2	3	3	3	3	27
2060	Male	19	175	65	2	3	3	4	12	4	3	4	3	14	26	6	6	4	6	6	6	6	6	6	6	6	6	24	22	24	70	3	3	3	3	4	3	3	3	3	3	31
2061	Male	18	170	60	4	4	4	4	16	4	4	4	4	16	32	6	6	6	6	6	1	6	4	1	6	6	2	24	10	22	56	2	2	2	2	2	2	2	2	2	2	20
2062	Male	19	188	75	3	2	3	3	11	3	3	3	3	12	23	4	5	6	5	5	4	4	4	4	4	4	4	17	18	18	53	2	2	2	2	2	2	2	2	2	2	20
2063	Male	20	187	76	4	1	1	1	7	4	5	4	4	17	24	7	7	7	7	7	7	7	7	7	7	7	7	28	28	28	84	4	4	4	4	4	4	4	4	4	4	40
2064	Male	19	180	70	2	2	2	2	8	2	4	2	2	10	18	1	6	6	6	6	6	6	6	6	6	6	6	19	24	24	67	2	2	2	2	2	2	2	2	2	2	20
2065	Female	19	167	63	3	3	3	3	12	4	4	3	4	15	27	6	6	6	6	6	6	6	6	6	6	6	6	24	24	24	72	3	3	3	3	3	3	3	3	3	3	30
2066	Female	21	159	46	4	4	4	4	16	4	4	4	2	14	30	6	5	5	5	5	5	5	6	5	5	5	5	21	20	21	62	3	3	3	3	3	3	3	3	3	3	30
2068	Female	19	170	54	5	2	3	3	13	3	3	3	4	13	26	2	5	5	5	5	5	5	5	5	5	5	5	17	20	20	57	2	2	2	2	2	2	2	2	2	2	20
2069	Male	18	168	68	1	3	3	3	10	3	3	3	3	12	22	5	5	5	5	5	5	4	4	4	4	5	5	18	19	19	56	2	2	1	2	1	2	2	2	2	2	18
2070	Female	19	173	65	2	3	3	4	12	4	4	4	4	16	28	6	6	6	5	5	6	5	6	6	4	7	6	20	24	24	68	4	3	3	4	3	3	4	4	4	2	34
2071	Female	19	161	45	3	3	3	4	13	3	2	3	4	12	25	5	6	5	6	6	7	6	6	6	5	6	6	22	24	24	70	3	3	2	3	3	3	3	2	3	3	28
2072	Female	20	167	60	3	3	3	4	13	4	3	4	4	15	28	6	6	5	6	6	6	6	6	6	6	6	6	24	23	24	71	3	3	2	3	3	3	3	3	3	3	29
2073	Male	19	175	60	4	3	3	3	13	3	5	4	4	16	29	4	7	7	6	7	4	4	4	5	4	6	4	18	20	24	62	2	2	2	2	2	2	2	2	2	2	20
2074	Male	19	170	62	3	3	3	3	12	3	3	3	3	12	24	4	4	4	4	4	4	4	4	4	4	4	4	16	16	16	48	3	2	1	2	3	2	2	3	3	3	24
2075	Female	20	158	52	2	2	2	3	9	3	2	2	2	9	18	4	4	6	4	3	3	4	5	3	4	5	2	16	14	17	47	2	2	2	2	2	2	2	2	2	2	20
2076	Male	19	175	65	2	2	2	2	8	2	2	2	2	8	16	6	6	6	6	6	6	6	5	5	5	5	5	23	22	22	67	3	2	1	2	2	2	2	2	2	2	20
2077	Female	20	163	53	4	4	3	3	14	4	2	3	3	12	26	5	6	6	5	6	6	4	7	5	5	7	6	19	23	26	68	4	2	2	2	2	3	3	3	3	3	27
2078	Female	20	153	45	4	5	4	4	17	3	2	4	3	12	29	6	7	6	7	5	6	7	7	6	7	7	5	27	23	26	76	3	4	3	3	4	4	4	4	4	4	37
2079	Female	20	170	49	3	3	3	3	12	3	3	3	3	12	24	4	6	4	4	5	5	4	4	5	4	3	6	16	20	18	54	3	3	2	2	2	2	2	2	2	2	22
2080	Female	20	170	62	2	2	2	3	9	2	2	3	3	10	19	5	3	1	3	3	3	3	1	2	3	2	2	14	8	9	31	2	1	1	1	1	2	1	1	1	1	12
2081	Female	20	156	54	3	3	2	2	10	3	2	2	3	10	20	4	4	6	5	4	5	4	6	6	5	5	4	18	21	19	58	2	2	2	2	2	2	2	2	3	2	21
2082	Male	19	169	56	3	4	3	4	14	4	3	4	4	15	29	5	6	5	6	6	6	6	6	6	6	6	6	23	23	24	70	2	2	2	2	2	2	2	2	2	2	20
2083	Female	20	162	59	4	2	4	4	14	4	2	2	2	10	24	6	6	6	5	6	7	5	6	5	3	7	5	19	23	25	67	3	3	3	4	3	4	4	4	4	3	35
2084	Male	19	173	112	3	3	3	3	12	3	3	3	3	12	24	4	5	4	4	4	3	4	4	5	4	4	3	16	15	17	48	2	2	2	2	2	2	3	2	2	1	20
2085	Male	20	176	66	4	5	4	4	17	4	4	5	1	14	31	6	4	4	4	4	4	4	4	4	4	4	4	18	16	16	50	2	2	2	2	2	2	2	2	2	2	20
2086	Female	20	166.7	55	3	2	2	2	9	2	2	2	2	8	17	5	4	4	4	4	3	4	6	4	4	7	4	17	15	21	53	3	3	2	2	2	2	2	3	3	3	25
2087	Female	20	170	65	4	3	4	4	15	3	3	2	3	11	26	5	6	5	6	5	6	5	4	6	6	5	6	22	23	20	65	3	2	2	2	2	3	2	2	3	2	23
2088	Female	19	172	61	3	2	3	3	11	3	3	2	4	12	23	5	6	5	4	5	6	6	6	4	4	5	5	19	20	22	61	3	3	2	2	3	3	3	3	3	3	28
2089	Female	20	163	54	3	2	3	3	11	3	3	3	3	12	23	5	6	5	5	5	4	4	6	4	5	6	5	19	18	23	60	3	2	2	2	2	2	2	2	2	2	21
2090	Female	21	160	60	3	3	3	4	13	3	3	3	3	12	25	6	6	6	6	6	6	6	6	6	6	6	6	24	24	24	72	3	3	3	3	3	3	3	3	3	3	30
2091	Female	21	160	50	4	4	4	3	15	4	2	4	3	13	28	5	5	2	6	2	3	5	5	5	6	5	1	22	11	17	50	3	2	2	3	2	1	4	4	3	3	27
2092	Female	20	161	75	2	2	2	2	8	2	2	3	2	9	17	2	7	7	4	7	4	4	7	6	4	7	4	14	21	28	63	4	4	3	3	3	3	4	4	4	4	36
2093	Female	20	158	59	2	2	4	3	11	2	2	2	2	8	19	3	4	5	2	3	4	3	4	4	3	4	5	11	18	15	44	3	2	2	2	1	2	2	2	1	1	18
2094	Female	19	169	65	3	2	3	3	11	3	3	3	3	12	23	6	6	6	6	4	6	6	4	7	6	4	6	24	25	18	67	4	3	3	3	3	4	4	3	3	3	33
2095	Female	20	158	60	3	3	3	3	12	3	3	3	3	12	24	4	4	4	4	4	5	4	4	4	4	4	4	16	17	16	49	2	2	1	1	2	2	2	2	2	2	18
2096	Female	18	158	47	3	2	3	3	11	3	2	3	3	11	22	4	6	6	4	5	5	4	7	4	4	7	5	16	20	25	61	3	3	2	3	3	3	3	3	3	3	29
2097	Female	19	168	60	2	3	2	3	10	3	2	3	3	11	21	4	5	5	4	5	6	5	5	6	5	5	5	18	22	20	60	3	2	2	2	2	2	2	2	2	2	21
2098	Male	21	180	76	2	4	4	4	14	4	5	4	4	17	31	4	1	1	1	1	1	1	2	1	1	1	1	7	4	5	16	4	3	3	3	3	3	3	3	3	3	31
2099	Female	20	166	120	2	4	3	3	12	2	2	3	3	10	22	3	4	6	4	4	5	4	6	5	4	5	3	15	19	19	53	3	2	2	2	2	2	2	2	2	2	21
2100	Female	20	170	75	2	2	4	2	10	2	3	1	1	7	17	4	3	6	1	2	4	1	1	4	1	1	4	7	18	7	32	2	2	2	2	2	2	2	2	2	1	19
2101	Female	20	164	48	3	2	2	3	10	2	2	2	2	8	18	6	6	6	5	2	6	5	2	6	5	1	6	21	24	11	56	3	2	2	2	3	3	3	3	3	2	26
2102	Female	19	163	60	2	2	2	2	8	2	2	2	2	8	16	5	6	6	5	5	6	5	5	6	5	6	6	20	24	22	66	3	2	2	3	3	3	3	3	3	3	28
2103	Female	20	167	49	2	1	3	3	9	2	1	2	2	7	16	6	6	6	6	6	4	6	4	6	6	6	6	24	22	22	68	4	4	3	3	3	3	3	3	3	3	32
2104	Female	19	152	50	2	2	3	3	10	3	2	3	3	11	21	5	5	5	5	5	5	5	5	5	5	5	5	20	20	20	60	3	3	3	3	3	3	3	3	3	3	30
2105	Male	19	180	65	3	4	3	3	13	3	3	4	3	13	26	6	6	4	7	6	6	5	6	7	7	7	6	25	23	25	73	3	3	3	4	4	4	4	4	4	4	37
2108	Male	20	185	90	2	5	4	4	15	4	4	4	4	16	31	7	7	7	7	7	5	7	7	5	7	7	7	28	24	28	80	4	4	3	3	3	4	4	3	4	3	35
2109	Male	19	190	88	3	3	2	4	12	4	3	4	4	15	27	3	3	4	3	4	6	3	4	4	3	3	6	12	20	14	46	3	3	2	2	2	3	3	2	2	2	24
2110	Female	19	153	51	2	2	4	4	12	2	2	3	2	9	21	4	6	6	4	6	6	4	6	6	2	6	6	14	24	24	62	2	4	2	2	2	3	2	3	3	2	25
2111	Female	21	155	58	2	2	2	2	8	2	2	2	2	8	16	5	5	4	3	4	6	4	5	5	4	4	5	16	20	18	54	2	1	1	1	1	2	2	2	2	2	16
2112	Male	20	186	77	5	5	5	5	20	5	5	5	5	20	40	7	7	7	7	7	7	7	7	7	7	7	7	28	28	28	84	4	4	4	4	4	4	4	4	4	4	40
2113	Male	20	180	95	3	4	1	5	13	4	2	5	5	16	29	3	7	7	7	7	6	7	6	6	7	6	7	24	26	26	76	4	3	3	3	3	3	3	3	3	3	31
2114	Male	19	180	75	2	3	4	4	13	2	2	2	3	9	22	6	6	5	4	6	5	4	6	5	4	5	4	18	19	23	60	3	3	2	4	3	3	4	3	3	3	31
2115	Male	20	180	140	4	3	3	4	14	3	2	4	4	13	27	5	6	5	5	6	7	5	5	6	5	6	7	20	25	23	68	4	3	3	3	3	4	4	4	4	4	36
2116	Male	20	185	60	4	2	4	4	14	3	2	4	4	13	27	4	7	5	4	7	3	4	7	5	4	7	2	16	15	28	59	4	3	3	3	3	3	3	3	3	3	31
2117	Male	18	175	69	3	4	3	3	13	4	2	4	4	14	27	4	5	5	6	4	6	6	6	6	6	6	6	22	23	21	66	4	3	2	1	1	2	2	2	2	2	21
2118	Male	20	165	60	3	3	3	3	12	4	2	4	4	14	26	4	6	5	4	6	6	6	6	6	4	6	6	18	23	24	65	4	4	4	4	4	4	4	4	4	4	40
2119	Male	20	168	78	3	3	3	4	13	3	2	2	2	9	22	4	4	6	4	3	4	4	6	6	6	6	6	18	22	19	59	2	2	2	2	2	2	2	2	2	2	20
2120	Male	21	180	110	2	2	2	4	10	4	4	2	3	13	23	5	6	4	1	5	5	5	5	4	2	6	5	13	18	22	53	2	2	2	2	2	2	2	2	2	2	20
2121	Male	20	172	64	5	5	5	5	20	5	5	5	5	20	40	6	5	6	6	5	5	6	4	5	5	6	5	23	21	20	64	3	3	2	3	2	2	2	2	2	2	23
2122	Male	21	178	65	3	2	3	4	12	3	2	2	2	9	21	4	6	6	3	6	6	3	4	3	3	6	6	13	21	22	56	2	2	2	2	2	3	3	2	3	3	24
2123	Male	20	174	55	5	4	4	4	17	4	4	4	4	16	33	6	6	6	6	6	7	6	6	6	6	6	6	24	25	24	73	4	3	2	2	2	3	3	2	3	3	27
2124	Male	19	182	85	2	2	2	2	8	3	1	2	2	8	16	2	6	6	6	6	4	4	6	3	2	6	4	14	17	24	55	3	3	3	3	3	3	3	3	3	3	30
2125	Male	20	173	68	5	4	4	4	17	4	3	4	4	15	32	6	6	6	6	6	6	6	5	6	6	6	6	24	24	23	71	3	2	2	2	2	2	3	2	3	3	24
2126	Female	18	166	52	5	4	4	4	17	4	3	4	4	15	32	6	6	5	5	6	5	6	6	6	6	7	7	23	23	25	71	4	4	4	4	4	4	4	4	4	4	40
2127	Male	20	166	57	1	1	1	1	4	3	1	3	1	8	12	6	6	6	6	5	5	5	6	5	5	5	6	22	22	22	66	4	4	4	4	3	4	4	3	3	3	36
2128	Female	19	166	67	2	2	2	3	9	3	2	3	4	12	21	6	6	5	6	6	6	6	6	6	6	6	6	24	23	24	71	2	2	2	2	2	2	2	2	2	2	20
2129	Male	19	174	105	3	2	4	3	12	4	2	2	4	12	24	5	5	4	5	6	7	7	7	6	3	5	5	20	22	23	65	3	3	3	4	3	4	4	3	3	3	33
2130	Male	20	183	85	3	3	4	4	14	3	2	2	2	9	23	6	6	6	6	6	6	6	6	6	7	6	6	25	24	24	73	4	4	4	4	1	2	2	2	2	4	29
2131	Male	20	178	89	2	4	4	4	14	4	4	4	2	14	28	5	6	6	5	5	6	5	6	6	5	6	6	20	24	23	67	3	3	3	3	3	2	2	3	3	3	28
2132	Male	19	184	100	2	2	2	3	9	2	2	4	3	11	20	2	6	7	2	5	4	2	4	5	2	6	6	8	22	21	51	3	2	2	2	2	2	3	2	3	3	24
2133	Male	20	180	92	5	5	1	5	16	5	5	5	5	20	36	5	6	7	4	6	6	4	5	6	4	6	6	17	25	23	65	2	3	3	3	3	4	3	3	3	3	30
2134	Male	20	184	55	5	4	5	5	19	4	2	3	4	13	32	5	7	7	5	5	7	5	7	7	6	7	7	21	28	26	75	3	2	3	2	3	3	3	3	3	3	28
2136	Male	21	180	118	3	3	3	3	12	3	3	3	3	12	24	7	7	7	4	7	6	4	7	4	4	7	4	19	21	28	68	4	4	3	4	3	4	4	4	4	4	38
2137	Male	21	172	50	3	4	4	4	15	3	2	3	3	11	26	4	6	6	4	5	4	4	6	4	4	6	5	16	19	23	58	2	2	1	2	1	2	2	2	2	1	17
2138	Male	19	180	65	4	4	4	4	16	4	4	4	5	17	33	6	6	6	6	6	5	6	6	5	6	6	6	24	22	24	70	3	2	1	2	1	3	4	2	2	2	22
2139	Male	19	170	63.5	4	4	4	4	16	4	4	4	4	16	32	5	6	6	5	5	6	5	6	6	5	6	6	20	24	23	67	3	3	2	3	2	3	2	2	3	2	25
2140	Female	19	161	60	4	4	4	4	16	4	3	4	4	15	31	6	5	5	4	4	5	4	4	4	3	4	3	17	17	17	51	3	3	1	1	2	3	2	2	2	1	20
2141	Male	18	181	68	3	3	4	4	14	3	3	4	4	14	28	7	7	7	7	7	7	7	7	6	7	7	5	28	25	28	81	4	4	3	4	3	4	4	4	4	4	38
2145	Female	18	159	49	2	3	4	3	12	2	1	2	2	7	19	4	7	6	6	7	7	7	7	7	7	7	7	24	27	28	79	3	2	2	2	2	3	2	2	2	2	22
2146	Female	21	163	57	2	2	2	2	8	2	2	2	2	8	16	5	5	5	2	5	5	2	5	5	2	5	4	11	19	20	50	3	3	3	2	2	2	3	3	3	2	26
2147	Male	20	173	80	5	5	5	5	20	5	5	5	4	19	39	7	7	7	6	7	6	7	7	7	7	7	7	27	27	28	82	3	4	3	3	4	4	4	4	4	4	37
2148	Male	19	178	75	3	3	3	3	12	3	2	3	3	11	23	4	3	3	3	3	5	3	6	5	3	5	5	13	18	17	48	3	3	2	2	2	3	3	2	3	3	26
2149	Male	20	175	65	5	5	5	5	20	4	3	4	3	14	34	7	6	6	4	6	6	4	6	6	4	5	3	19	21	23	63	2	2	2	2	2	2	2	2	2	2	20
2150	Male	18	163	53	2	2	2	2	8	2	4	2	2	10	18	2	5	5	1	5	3	1	4	3	1	5	1	5	12	19	36	1	1	1	1	1	1	1	1	1	1	10
2151	Male	20	171	60	2	3	2	4	11	4	3	4	4	15	26	5	5	5	5	5	4	5	5	5	5	5	5	20	19	20	59	3	3	3	3	3	3	3	3	3	3	30
2152	Male	20	172	57	1	5	5	5	16	5	4	4	4	17	33	7	6	3	6	6	6	6	5	6	6	6	6	25	21	23	69	3	3	1	3	2	3	3	2	3	3	26
2154	Female	19	160	45	2	2	2	2	8	2	2	2	4	10	18	2	2	6	6	4	6	4	4	6	4	2	2	16	20	12	48	4	4	4	2	2	2	2	2	2	4	28
2155	Female	20	176	65	3	2	4	3	12	3	3	3	3	12	24	6	6	6	5	6	6	5	6	6	4	6	6	20	24	24	68	3	3	3	3	3	3	3	3	3	3	30
2156	Female	19	165	51	4	3	4	4	15	4	3	4	3	14	29	6	6	6	6	6	5	6	6	6	6	6	6	24	23	24	71	3	3	3	3	3	3	3	3	3	3	30
2158	Male	21	176	61	3	3	3	3	12	3	2	3	3	11	23	1	7	5	5	6	6	6	6	6	6	6	6	18	23	25	66	4	4	4	4	4	4	4	4	4	4	40
2159	Female	19	158	51	4	3	4	5	16	4	4	4	3	15	31	6	6	6	6	6	6	6	6	6	6	6	6	24	24	24	72	3	3	3	3	3	3	3	3	3	3	30
2160	Female	20	169	49	3	3	4	4	14	4	3	3	4	14	28	6	7	6	5	6	7	6	7	6	6	7	6	23	25	27	75	3	2	2	2	2	3	2	2	2	3	23
2161	Female	20	163	45	4	3	3	4	14	4	4	3	4	15	29	6	7	7	6	7	7	6	7	6	6	7	6	24	26	28	78	4	4	4	4	4	4	4	4	4	4	40
2162	Female	19	164	63	4	4	4	4	16	2	3	3	3	11	27	6	4	3	6	4	6	6	5	5	6	6	5	24	19	19	62	3	3	2	2	2	2	3	2	3	1	23
2163	Female	20	162	53	2	1	1	1	5	2	3	2	2	9	14	4	3	2	4	1	6	1	1	3	1	1	5	10	16	6	32	4	2	2	1	1	4	2	2	2	1	21
2164	Female	19	170	89	3	4	4	4	15	4	3	4	4	15	30	3	4	7	4	5	3	4	7	5	4	7	7	15	22	23	60	2	2	1	2	2	2	2	2	2	2	19
2165	Female	19	167	56	1	3	4	4	12	4	4	4	5	17	29	7	7	7	7	7	7	7	7	7	7	7	7	28	28	28	84	4	4	4	4	4	4	4	4	4	4	40
2166	Female	19	168	77	1	1	1	1	4	1	1	1	1	4	8	1	6	4	6	6	1	6	6	1	1	6	1	14	7	24	45	3	3	1	1	1	1	1	1	1	2	15
2167	Female	19	163	52	3	2	4	4	13	2	2	2	3	9	22	4	6	5	4	5	3	4	6	4	3	7	5	15	17	24	56	3	3	2	2	2	3	2	1	2	1	21
2169	Female	21	169	68	3	3	3	3	12	2	2	2	2	8	20	5	4	3	4	4	5	4	3	4	4	4	5	17	17	15	49	3	2	1	1	2	2	1	1	2	1	16
2170	Female	20	167	67	4	4	3	3	14	2	2	4	3	11	25	5	7	6	6	7	7	6	7	6	6	5	7	23	26	26	75	4	4	3	3	4	4	3	2	3	3	33
2171	Female	19	176	70	3	2	2	2	9	1	3	2	2	8	17	3	4	4	3	4	3	3	2	3	3	2	3	12	13	12	37	2	1	1	1	1	2	1	1	2	1	13
2172	Female	19	165	50.2	2	1	1	3	7	1	2	1	1	5	12	1	4	1	1	1	4	1	2	4	1	2	2	4	11	9	24	1	1	1	1	1	2	2	2	1	1	13
2173	Female	20	164	50	2	2	2	4	10	3	2	3	3	11	21	6	6	6	6	6	6	6	5	6	6	5	5	24	23	22	69	4	3	2	2	3	3	3	2	3	2	27
2175	Female	20	155	46	2	3	3	2	10	3	3	3	3	12	22	5	6	6	5	6	5	5	5	5	5	5	7	20	23	22	65	3	2	2	1	2	2	2	2	2	2	20
2176	Female	21	166	50	3	2	3	4	12	3	2	2	2	9	21	4	7	3	4	6	6	4	6	6	4	7	6	16	21	26	63	2	2	2	2	2	2	2	2	2	2	20
2177	Female	19	157	53	3	3	4	4	14	3	2	2	3	10	24	4	6	2	4	6	6	4	5	4	4	5	5	16	17	22	55	3	2	2	2	2	2	2	1	2	2	20
2179	Female	20	157	64	3	2	3	3	11	2	2	3	2	9	20	3	6	6	3	6	6	3	6	6	4	6	6	13	24	24	61	3	3	2	3	3	3	3	3	3	2	28
2180	Female	20	165	58	2	2	4	4	12	2	2	2	2	8	20	1	4	4	2	2	3	2	5	3	2	4	3	7	13	15	35	2	2	2	2	2	2	2	2	2	2	20
2181	Female	20	162	47	3	4	3	4	14	2	2	3	3	10	24	4	6	6	4	6	6	4	6	6	4	6	6	16	24	24	64	3	3	3	3	3	3	3	3	3	3	30
2182	Female	20	161	70	2	2	3	3	10	2	2	2	2	8	18	6	5	5	5	5	4	5	5	4	4	5	5	20	18	20	58	3	3	2	2	3	3	3	3	3	3	28
2183	Male	20	182	85	4	4	3	4	15	3	3	3	3	12	27	6	6	6	6	6	6	6	6	6	6	6	6	24	24	24	72	4	4	4	2	4	4	4	4	4	4	38
2185	Male	20	170	60	3	3	3	3	12	3	3	3	3	12	24	2	2	2	4	4	2	4	3	5	5	3	1	15	10	12	37	4	4	4	4	4	4	4	4	4	4	40
2186	Male	19	176	75	3	3	3	3	12	3	3	3	3	12	24	2	2	2	2	2	2	2	2	2	2	2	2	8	8	8	24	2	2	2	2	2	2	2	2	2	2	20
2187	Female	19	162	55	2	2	3	4	11	3	3	2	2	10	21	5	7	5	5	6	7	3	7	7	4	7	5	17	24	27	68	4	4	3	3	3	4	4	4	4	3	36
2188	Female	19	160	60	2	2	2	2	8	2	2	2	2	8	16	4	5	2	2	6	6	2	6	4	2	5	6	10	18	22	50	2	1	1	2	2	2	2	3	2	2	19
2189	Female	18	173.6	61	5	5	5	5	20	3	2	4	3	12	32	5	6	6	5	4	6	5	7	6	5	7	6	20	24	24	68	3	3	3	2	2	3	3	3	3	3	28
2190	Female	19	161	53	2	2	2	3	9	3	2	2	3	10	19	4	5	3	6	6	6	6	6	5	6	6	7	22	21	23	66	3	2	2	2	2	3	2	3	3	2	24
2191	Male	20	181	70	4	4	5	5	18	5	4	4	4	17	35	6	7	6	6	7	6	6	6	6	6	6	6	24	24	26	74	3	2	3	3	2	3	3	3	3	3	28
2192	Male	20	180	80	3	2	4	4	13	2	3	3	5	13	26	1	6	5	7	7	7	7	7	7	7	7	7	22	26	27	75	3	3	3	3	3	3	3	3	3	3	30
2193	Male	20	182	65	5	5	5	5	20	5	5	5	5	20	40	7	7	7	5	7	7	7	7	7	7	7	7	26	28	28	82	4	3	4	4	2	4	4	4	4	4	37
2194	Female	20	166	62	4	4	4	4	16	4	3	3	4	14	30	6	7	6	6	6	7	6	6	6	6	7	7	24	26	26	76	3	3	3	2	2	3	3	4	4	3	30
2195	Male	20	172	85	4	4	4	4	16	4	2	4	4	14	30	5	6	6	5	6	6	5	6	6	5	6	6	20	24	24	68	3	3	2	3	2	3	3	3	3	3	28
2196	Female	20	165	113	3	3	3	3	12	3	3	3	4	13	25	5	6	3	5	6	6	5	7	6	5	5	6	20	21	24	65	3	3	2	2	2	3	3	3	3	3	27
2197	Male	20	169	54	5	4	4	4	17	3	3	2	3	11	28	7	7	6	6	6	6	6	6	6	6	6	6	25	24	25	74	3	3	3	3	3	3	3	3	3	3	30
2199	Male	20	183	120	3	3	3	3	12	3	3	3	3	12	24	4	6	4	5	6	5	5	5	5	3	6	5	17	19	23	59	4	3	1	2	3	2	2	2	2	2	23
2200	Male	21	178	72	5	3	5	5	18	5	4	5	5	19	37	6	7	7	7	7	5	7	7	6	7	7	5	27	23	28	78	3	4	3	4	1	3	2	2	2	3	27
2201	Female	21	163	61	2	2	2	2	8	3	2	2	3	10	18	5	6	4	3	6	6	3	4	4	2	3	4	13	18	19	50	3	2	2	2	2	2	2	2	2	2	21
2202	Male	20	183	88	4	4	4	4	16	4	4	4	4	16	32	2	6	6	6	6	6	6	6	6	6	6	6	20	24	24	68	4	4	4	4	4	4	4	4	4	4	40
2204	Male	20	175	61	3	2	2	4	11	3	2	3	3	11	22	6	6	3	4	5	6	6	6	6	6	6	6	22	21	23	66	3	3	2	2	2	2	3	3	3	2	25
2205	Male	20	160	73	3	3	3	3	12	2	2	3	3	10	22	5	6	6	4	5	5	4	5	5	4	7	7	17	23	23	63	3	3	1	3	2	2	2	2	3	2	23
2206	Male	20	184	107	2	3	3	3	11	4	3	4	3	14	25	5	3	5	5	5	4	4	2	4	5	5	5	19	18	15	52	3	3	2	2	2	3	3	3	3	4	28
2207	Male	20	180	110	4	4	4	4	16	4	2	3	3	12	28	2	5	6	5	5	5	5	5	5	5	5	5	17	21	20	58	3	3	3	3	3	3	3	3	3	3	30
2208	Male	20	169	86	3	3	3	4	13	3	2	4	3	12	25	5	5	7	6	6	7	7	7	7	7	7	7	25	28	25	78	4	4	2	3	3	2	3	3	3	2	29
2209	Male	21	181	116	3	4	4	4	15	2	2	2	4	10	25	6	6	6	6	6	6	6	6	5	6	6	6	24	23	24	71	3	3	2	3	2	2	2	3	3	3	26
2211	Male	20	172	87	3	4	3	3	13	3	1	4	3	11	24	5	5	7	4	4	3	3	2	1	3	2	3	15	14	13	42	4	4	1	4	1	2	3	3	2	3	27
2212	Male	20	170	89	2	3	3	3	11	3	2	3	3	11	22	6	6	6	6	6	6	6	6	6	6	6	6	24	24	24	72	3	3	3	3	3	3	3	3	3	3	30
2214	Male	21	188	122	2	2	2	2	8	2	2	2	2	8	16	4	5	4	4	5	4	4	4	4	4	4	4	16	16	18	50	3	2	2	2	2	3	1	2	2	1	20
2215	Male	19	182	108	5	5	5	5	20	5	5	5	5	20	40	7	7	7	7	7	7	7	7	7	7	7	7	28	28	28	84	4	3	4	3	3	4	4	4	3	3	35
2216	Male	20	173	75	5	5	5	5	20	5	5	4	5	19	39	1	6	6	6	6	6	6	6	6	6	6	6	19	24	24	67	4	3	1	3	3	3	3	3	3	3	29
2217	Male	19	180	126	4	3	4	4	15	3	2	3	3	11	26	5	4	5	4	4	6	4	4	6	4	4	5	17	22	16	55	2	2	1	2	1	2	2	2	3	2	19
2218	Male	19	179	93	3	3	3	3	12	3	3	3	2	11	23	5	5	3	4	4	4	2	4	4	2	4	4	13	15	17	45	2	2	2	1	2	2	2	2	2	2	19
2219	Male	19	174	98	3	3	3	3	12	3	3	3	3	12	24	4	6	6	6	6	6	4	6	6	4	6	6	18	24	24	66	2	2	2	2	2	2	2	2	2	2	20
2220	Male	20	184	105	4	4	4	4	16	3	2	4	2	11	27	6	6	3	5	5	6	6	5	5	5	5	5	22	19	21	62	4	3	3	2	2	4	4	3	3	2	30
2221	Male	19	180	110	3	3	3	4	13	3	2	3	3	11	24	6	6	6	6	5	5	6	4	5	6	5	6	24	22	20	66	3	3	2	2	2	3	2	2	2	2	23
2222	Male	20	189	100	5	4	4	5	18	4	3	5	5	17	35	6	5	6	6	6	6	6	5	6	6	6	6	24	24	22	70	3	3	2	3	1	2	2	2	3	3	24
2223	Male	20	181	90	3	3	3	3	12	3	3	3	3	12	24	5	5	5	5	5	5	5	5	5	5	5	5	20	20	20	60	3	3	3	3	3	3	3	3	3	3	30
2224	Male	20	174	80	3	3	3	3	12	4	2	4	4	14	26	5	6	5	5	4	6	4	5	5	5	6	6	19	22	21	62	3	2	2	2	2	2	2	2	2	2	21
2225	Male	18	176	51	3	2	2	3	10	4	2	3	3	12	22	5	7	7	6	6	3	5	7	2	5	7	4	21	16	27	64	3	4	3	4	4	4	4	4	4	4	38
2226	Male	20	175	117	1	5	1	5	12	4	4	4	4	16	28	7	6	6	6	5	5	7	6	6	6	7	6	26	23	24	73	4	3	3	2	2	3	3	2	3	2	27
2227	Male	20	176	79	1	2	2	2	7	4	2	4	2	12	19	6	6	6	6	6	6	6	6	6	6	6	6	24	24	24	72	3	4	2	4	4	4	4	2	2	2	31
2228	Male	20	180	75	5	5	5	5	20	5	4	5	5	19	39	4	7	7	7	7	7	7	7	7	7	7	7	25	28	28	81	4	4	4	4	4	4	4	4	4	4	40
2229	Male	20	169	70.5	3	4	3	3	13	4	2	3	3	12	25	4	5	4	4	5	5	5	5	5	5	5	5	18	19	20	57	3	3	3	2	3	3	3	3	3	3	29
2230	Male	20	184	86	4	4	4	4	16	4	3	4	4	15	31	6	6	6	6	6	6	6	6	6	6	6	6	24	24	24	72	4	4	4	4	4	4	4	4	4	4	40
2231	Male	21	180	90	4	3	4	4	15	3	4	4	2	13	28	6	6	6	5	6	6	4	4	6	5	7	6	20	24	23	67	3	3	3	3	2	3	4	3	4	2	30
2232	Male	19	179	78	3	3	3	3	12	4	4	4	4	16	28	4	7	3	4	7	7	4	6	5	3	7	7	15	22	27	64	4	4	3	2	3	4	3	3	3	3	32
2233	Male	19	170	76	3	3	3	3	12	3	2	3	3	11	23	6	6	6	5	5	4	4	4	4	4	5	3	19	17	20	56	3	2	2	2	2	3	2	2	3	3	24
2234	Male	19	185	106.1	2	2	2	2	8	2	2	2	2	8	16	6	5	4	4	4	6	6	4	6	4	4	5	20	21	17	58	3	2	2	1	1	3	2	2	2	2	20
2235	Male	20	183	87.5	4	4	4	4	16	4	4	4	4	16	32	5	6	6	4	5	6	5	5	5	5	6	6	19	23	22	64	2	3	2	2	2	2	2	2	3	2	22
2236	Male	20	175	65	1	1	1	1	4	3	1	4	3	11	15	1	5	5	5	5	5	1	5	4	4	5	5	11	19	20	50	3	3	3	2	3	2	4	4	4	2	30
2237	Male	19	179	86	4	4	4	4	16	4	4	4	4	16	32	6	6	7	7	7	7	7	7	7	7	7	7	27	28	27	82	4	4	4	4	4	4	4	4	4	4	40
2238	Male	20	181	100	3	3	3	3	12	2	4	3	2	11	23	5	6	6	5	6	6	4	4	4	4	6	6	18	22	22	62	3	2	2	2	2	2	3	3	2	2	23
2239	Male	20	189	115	2	3	2	4	11	3	2	4	4	13	24	5	6	5	5	5	7	5	6	6	5	6	6	20	24	23	67	3	2	3	3	2	3	3	3	3	3	28
2240	Male	20	172	56	3	3	3	3	12	3	3	3	3	12	24	6	5	6	4	4	5	4	4	6	5	3	6	19	23	16	58	3	2	3	2	2	2	3	2	3	2	24
2241	Male	20	174	60	3	4	3	3	13	4	1	2	4	11	24	7	7	6	7	7	5	7	7	4	7	7	7	28	22	28	78	4	4	2	4	4	4	4	4	4	4	38
2242	Female	19	169	55	3	2	2	2	9	2	3	2	2	9	18	2	6	4	2	6	6	2	6	6	2	7	7	8	23	25	56	2	2	2	2	2	2	2	2	2	2	20
2246	Male	19	170	70	3	3	3	3	12	3	3	3	3	12	24	4	4	4	3	5	4	6	4	4	3	3	4	16	16	16	48	2	4	3	2	2	2	2	4	4	2	27
2247	Female	20	154	47	5	2	3	4	14	2	1	1	1	5	19	6	6	6	4	7	7	4	6	4	4	6	4	18	21	25	64	4	4	4	4	4	4	4	4	4	4	40
2248	Female	21	164	60	4	4	4	4	16	4	4	4	4	16	32	5	5	6	6	6	6	5	6	6	4	6	6	20	24	23	67	3	3	2	3	2	2	2	3	3	3	26
2249	Female	20	158	57	3	2	2	3	10	3	3	3	3	12	22	3	6	6	4	6	4	3	5	4	3	3	6	13	20	20	53	3	4	3	3	3	4	3	3	3	3	32
2250	Female	19	168	49	3	3	3	3	12	3	3	3	3	12	24	4	5	6	6	4	4	4	4	4	3	4	4	17	18	17	52	4	3	2	2	2	2	3	2	3	2	25
2251	Female	20	166	55	3	2	4	4	13	2	2	2	2	8	21	5	7	7	7	7	3	7	7	3	7	7	5	26	18	28	72	4	4	4	3	4	4	4	3	4	4	38
2252	Female	21	155	53	1	1	1	1	4	1	4	1	1	7	11	4	6	6	3	5	6	3	6	3	3	6	2	13	17	23	53	3	3	2	2	2	2	2	2	2	2	22
2253	Female	20	157	70	1	2	2	2	7	2	3	2	2	9	16	4	6	5	4	6	5	4	4	4	4	6	7	16	21	22	59	2	2	2	2	2	3	3	2	2	2	22
2254	Female	20	158	46	4	4	4	4	16	4	4	4	3	15	31	7	6	6	6	3	7	7	6	7	6	6	6	26	26	21	73	4	4	4	4	3	4	3	3	3	3	35
2255	Female	19	162	68	3	3	3	3	12	3	2	3	3	11	23	6	6	6	6	6	6	6	6	6	6	6	6	24	24	24	72	3	3	3	3	3	3	3	3	3	3	30
2256	Female	20	158	50	4	3	4	4	15	4	2	4	3	13	28	6	7	6	7	7	7	7	7	7	7	7	7	27	27	28	82	4	4	4	4	4	4	4	4	4	4	40
2257	Female	20	153	50	1	2	2	2	7	2	1	3	2	8	15	2	7	6	2	6	7	2	7	4	4	6	6	10	23	26	59	3	3	2	2	2	3	2	2	2	2	23
2258	Female	20	174	60	5	5	5	5	20	5	1	5	5	16	36	2	7	7	7	7	7	7	7	7	6	7	4	22	25	28	75	4	3	2	4	4	4	4	4	4	4	37
2259	Female	20	167	50	3	4	4	3	14	2	2	2	3	9	23	5	6	4	4	4	6	4	3	5	4	4	5	17	20	17	54	3	2	2	2	2	2	2	2	2	2	21
2260	Female	19	165	50	3	3	3	3	12	3	3	3	3	12	24	4	4	6	4	4	1	4	4	1	4	6	1	16	9	18	43	3	3	3	3	3	3	3	3	3	3	30
2261	Female	21	172	52	1	3	2	2	8	3	2	3	2	10	18	4	7	3	4	5	7	5	5	5	5	5	5	18	20	22	60	2	3	2	2	2	2	3	3	3	2	24
2262	Female	20	164	50	3	3	4	4	14	3	2	4	2	11	25	5	7	6	3	6	3	2	6	3	2	6	5	12	17	25	54	3	2	3	3	3	3	3	3	3	2	28
2263	Female	20	162	49	4	4	4	4	16	4	4	4	4	16	32	6	6	4	6	6	1	6	6	1	6	6	1	24	7	24	55	3	3	2	2	2	2	3	3	3	2	25
2264	Female	18	157	90	1	1	1	1	4	1	5	1	3	10	14	7	7	7	6	7	7	6	7	7	7	7	7	26	28	28	82	3	3	3	4	4	4	4	4	4	4	37
2265	Female	20	173	56	4	2	4	3	13	4	4	4	4	16	29	6	7	7	5	7	5	5	7	5	4	7	5	20	22	28	70	4	4	4	4	4	4	4	4	4	4	40
2266	Female	20	170	128	5	5	4	4	18	4	4	4	4	16	34	6	6	6	6	6	6	6	6	6	6	6	6	24	24	24	72	3	3	3	3	3	3	3	3	3	3	30
2267	Female	19	158	48	2	1	2	1	6	3	2	2	3	10	16	2	7	6	5	7	7	6	7	7	6	7	7	19	27	28	74	3	3	3	3	3	3	3	3	3	4	31
2268	Male	20	175	60	2	2	2	2	8	2	4	4	4	14	22	6	6	7	6	6	6	6	6	6	6	6	6	24	25	24	73	3	3	3	4	3	3	3	3	3	3	31
2270	Female	19	170	54	2	2	2	2	8	2	2	2	2	8	16	1	5	2	4	2	2	2	6	2	1	5	1	8	7	18	33	2	2	1	2	2	2	1	1	1	1	15
2271	Female	19	160	50	4	3	3	3	13	3	3	3	3	12	25	6	6	6	6	6	6	6	6	6	6	6	6	24	24	24	72	3	3	3	3	3	3	3	3	3	3	30
2272	Female	21	172	80	2	1	1	1	5	1	1	2	1	5	10	2	3	4	1	1	1	1	1	1	1	1	1	5	7	6	18	2	3	2	2	2	1	3	3	2	2	22
2273	Female	19	155	50	3	2	3	3	11	3	3	3	3	12	23	6	7	6	6	7	6	6	7	6	6	6	6	24	24	27	75	4	3	3	3	3	3	3	3	3	3	31
2274	Female	20	157	43	3	3	3	3	12	3	2	3	3	11	23	5	6	5	5	5	2	3	6	2	2	6	3	15	12	23	50	3	2	3	3	3	3	3	3	3	3	29
2275	Female	20	170	60	4	4	2	2	12	1	4	3	4	12	24	4	4	3	4	4	3	3	5	2	2	7	2	13	10	20	43	2	2	2	2	2	2	2	2	2	2	20
2276	Female	18	170	49	3	3	3	4	13	3	3	3	3	12	25	5	7	6	6	7	6	6	6	6	6	6	6	23	24	26	73	3	3	3	3	3	3	3	3	3	3	30
2277	Female	20	160	47	2	2	2	3	9	3	2	3	3	11	20	5	6	6	4	5	3	4	4	4	4	4	4	17	17	19	53	3	2	2	2	2	2	2	2	2	2	21
2278	Female	19	169	51	4	3	4	4	15	2	3	2	3	10	25	4	6	6	4	6	5	4	6	3	4	5	5	16	19	23	58	3	2	3	2	2	2	2	2	2	2	22
2279	Female	20	163	110	3	3	3	3	12	3	2	3	3	11	23	5	4	4	4	4	4	4	4	4	4	4	4	17	16	16	49	2	2	1	2	1	2	2	2	2	2	18
2280	Female	19	154	47	2	3	3	3	11	3	2	3	2	10	21	3	6	6	4	5	6	4	4	6	4	4	4	15	22	19	56	2	2	2	2	2	2	2	2	2	2	20
2281	Female	20	165	64	4	3	4	4	15	4	3	2	3	12	27	6	6	3	6	6	6	4	6	7	6	6	6	22	22	24	68	3	3	2	3	2	2	4	3	4	3	29
2282	Female	20	165	80	4	3	4	4	15	4	3	3	2	12	27	7	6	6	6	6	6	4	5	4	4	5	4	21	20	22	63	3	3	3	3	4	4	3	3	3	3	32
2283	Female	19	158	44	3	3	1	3	10	3	3	3	3	12	22	5	6	6	6	6	7	6	6	6	5	7	6	22	25	25	72	3	3	2	3	3	3	3	3	3	3	29
2284	Female	21	153	60	4	4	4	4	16	4	4	4	4	16	32	3	5	5	5	5	5	5	5	5	7	5	5	20	20	20	60	2	2	2	2	2	2	2	2	2	2	20
2285	Male	21	172	68	1	4	4	4	13	4	5	4	4	17	30	7	7	7	7	7	7	7	7	7	7	7	7	28	28	28	84	4	4	4	4	4	4	4	4	4	4	40
2287	Female	19	155	115	1	1	1	1	4	4	1	1	1	7	11	6	6	6	6	6	1	5	5	5	1	6	1	18	13	23	54	4	2	4	3	3	3	3	3	3	3	31
2288	Female	19	155	90	3	2	3	3	11	3	2	3	3	11	22	6	5	5	3	5	5	3	6	4	3	6	4	15	18	22	55	3	2	2	3	3	3	3	3	3	3	28
2289	Female	20	165	56	3	2	4	4	13	4	2	4	2	12	25	5	3	3	4	3	4	3	5	3	5	5	2	17	12	16	45	2	2	2	2	3	3	3	3	3	2	25
2290	Female	20	162	58	3	3	3	4	13	3	3	3	3	12	25	5	6	5	4	5	6	4	5	5	5	5	5	18	21	21	60	2	2	3	3	3	3	3	3	3	2	27
2291	Female	20	158	60	3	4	4	4	15	4	3	3	3	13	28	2	6	6	6	6	6	6	6	6	6	6	6	20	24	24	68	3	3	3	3	3	3	3	3	3	3	30
2292	Female	19	161	120	1	1	4	2	8	1	1	2	1	5	13	4	4	7	4	4	4	4	7	4	4	5	4	16	19	20	55	3	2	1	1	1	3	4	3	2	2	22
2293	Female	19	163	52	4	2	2	2	10	3	2	3	3	11	21	6	6	6	6	6	6	6	6	6	6	6	6	24	24	24	72	3	3	3	3	3	3	3	3	3	2	29
2294	Female	19	167	56	3	3	3	3	12	4	3	3	3	13	25	6	6	6	6	6	6	6	6	6	6	6	6	24	24	24	72	3	3	3	3	3	3	3	3	3	3	30
2295	Female	20	153	48	3	3	3	4	13	3	2	3	3	11	24	5	4	4	3	3	3	3	3	3	3	4	4	14	14	14	42	2	2	2	2	2	2	2	2	2	2	20
2297	Female	20	158	45	3	3	3	3	12	3	2	3	3	11	23	6	6	6	6	6	3	6	6	3	4	6	4	22	16	24	62	3	3	3	3	3	3	3	3	3	3	30
2298	Female	19	163	55	3	3	3	3	12	3	3	2	2	10	22	6	6	6	4	5	4	4	5	4	4	6	5	18	19	22	59	3	3	3	2	2	3	3	3	2	3	27
2299	Male	20	171	62	5	5	1	4	15	4	3	4	4	15	30	6	6	4	6	6	6	4	6	6	2	6	6	18	22	24	64	3	3	2	2	2	3	3	3	3	3	27
2300	Female	19	160	46	2	3	4	4	13	2	2	2	2	8	21	6	5	4	4	4	6	4	5	5	4	5	6	18	21	19	58	3	3	3	3	3	3	3	3	3	3	30
2301	Female	19	160	43	3	3	3	3	12	3	2	3	3	11	23	3	6	6	4	6	4	4	6	4	4	6	4	15	18	24	57	2	2	2	2	2	2	2	2	2	2	20
2302	Female	21	160	45	3	2	3	3	11	3	2	2	2	9	20	3	7	7	5	7	7	5	6	6	5	7	7	18	27	27	72	4	2	2	2	2	3	3	2	3	2	25
2303	Female	20	155	80	1	1	1	1	4	1	1	1	3	6	10	4	5	5	5	4	2	4	5	2	2	5	3	15	12	19	46	3	3	2	2	2	2	2	2	2	2	22
2304	Female	19	162	48	3	2	3	3	11	2	2	3	3	10	21	4	5	4	4	4	3	4	4	4	4	4	4	16	15	17	48	2	2	2	2	2	2	2	2	2	2	20
2305	Female	20	156	46	4	4	1	4	13	4	5	5	5	19	32	1	7	7	7	7	7	7	7	7	7	7	7	22	28	28	78	4	4	4	4	2	2	2	2	4	4	32
2306	Female	20	170	58	3	3	3	3	12	3	2	3	3	11	23	6	6	4	4	4	4	4	5	4	4	5	4	18	16	20	54	3	3	2	2	2	3	3	2	2	2	24
2307	Female	20	159	47	2	4	4	4	14	4	2	3	2	11	25	4	6	6	4	6	5	4	6	4	4	4	4	16	19	22	57	2	2	2	2	3	2	2	2	2	2	21
2308	Female	20	167.5	49.9	3	3	3	3	12	2	2	2	2	8	20	3	6	6	2	6	5	2	5	4	2	5	6	9	21	22	52	3	3	3	2	3	3	3	3	3	3	29
2309	Female	19	171	70	3	3	2	2	10	2	2	2	1	7	17	5	5	5	4	4	2	4	4	2	4	5	5	17	14	18	49	2	2	2	2	2	2	2	2	2	2	20
2310	Female	20	167	55	3	3	3	3	12	3	3	3	3	12	24	4	5	5	4	5	4	4	4	4	4	4	4	16	17	18	51	2	2	1	2	2	2	2	2	2	2	19
2311	Female	19	167	54	3	2	3	3	11	3	3	3	3	12	23	5	6	6	5	6	5	5	6	6	6	6	5	21	22	24	67	2	2	2	2	2	2	2	2	2	2	20
2312	Female	20	169	56	1	2	2	2	7	2	2	3	3	10	17	5	6	6	6	6	4	6	6	6	6	6	6	23	22	24	69	3	3	3	3	3	3	2	3	2	3	28
[truncated: 1,189 more rows]
